# Supplementary material for: DNA Methylation Analysis of Turner Syndrome BAV
Source: Front Genet. 2022 May 31;13:872750. doi: 10.3389/fgene.2022.872750 (PMC9194862; doi:10.3389/fgene.2022.872750)
Supplement: Supplementary file 1 [file Table2.XLSX]

## Sheet: TS_46XX_MethylCapture
region_id	pvalue	sidak_p	diff_meth	case_mean(ts_BAV)	ctrl_mean(ns_BAV)	abs_diff	dmr_type	prom	exon	intron	intergenic	gene.overlap.GeneID	gene.overlap.gene.name	gene.overlap.source.of.gene.name	gene.overlap.gene.type	gene.overlap.gene.description	promoter.GeneID	promoter.gene.name	promoter.source.of.gene.name	promoter.gene.type	promoter.gene.description	dist.to.tss	tss.GeneID	tss.gene.name	tss.source.of.gene.name	tss.gene.type	tss.gene.description
chr7.128270824.128271135	5.319e-47	4.35e-43	-40.1968	25.0799	65.2767	40.1968	Hypo	0	0	0	1											-5936	ENSG00000272915	AC018635.2	havana	lncRNA	novel transcript
chr1.43348990.43349002	6.766e-08	0.01424	-39.7662	28.5711	68.3373	39.7662	Hypo	1	1	0	0	ENSG00000117400	MPL	ensembl_havana	protein_coding	MPL proto-oncogene, thrombopoietin receptor [Source:HGNC Symbol;Acc:HGNC:7217]	ENSG00000117400	MPL	ensembl_havana	protein_coding	MPL proto-oncogene, thrombopoietin receptor [Source:HGNC Symbol;Acc:HGNC:7217]
chr9.126482460.126482968	1.56e-41	7.812e-38	-37.1879	29.9468	67.1347	37.1879	Hypo	0	0	1	0	ENSG00000196814	MVB12B	ensembl_havana	protein_coding	multivesicular body subunit 12B [Source:HGNC Symbol;Acc:HGNC:23368]
chr14.45254054.45254236	4.661e-20	6.514e-16	-37.161	47.9805	85.1415	37.161	Hypo	1	0	0	0						ENSG00000129534	MIS18BP1	ensembl_havana	protein_coding	MIS18 binding protein 1 [Source:HGNC Symbol;Acc:HGNC:20190]	-515	ENSG00000129534	MIS18BP1	ensembl_havana	protein_coding	MIS18 binding protein 1 [Source:HGNC Symbol;Acc:HGNC:20190]
chr12.29389287.29389367	2.029e-09	6.45e-05	-34.7838	61.4869	96.2706	34.7838	Hypo	1	1	0	0	ENSG00000257599	OVCH1-AS1	havana	lncRNA	OVCH1 antisense RNA 1 [Source:HGNC Symbol;Acc:HGNC:44484]	ENSG00000257599	OVCH1-AS1	havana	lncRNA	OVCH1 antisense RNA 1 [Source:HGNC Symbol;Acc:HGNC:44484]
chr6.26522256.26522566	5.987e-51	4.912e-47	-32.2657	10.4586	42.7244	32.2657	Hypo	0	1	0	0	ENSG00000228223	HCG11	havana	lncRNA	HLA complex group 11 [Source:HGNC Symbol;Acc:HGNC:17707]
chr17.5499813.5499940	2.485e-07	0.004964	-31.7479	42.8707	74.6186	31.7479	Hypo	0	1	0	0	ENSG00000091592	NLRP1	ensembl_havana	protein_coding	NLR family pyrin domain containing 1 [Source:HGNC Symbol;Acc:HGNC:14374]
chr15.39976327.39976880	1.184e-16	5.107e-13	-31.7268	49.0405	80.7673	31.7268	Hypo	1	1	1	0	ENSG00000128829	EIF2AK4	ensembl_havana	protein_coding	eukaryotic translation initiation factor 2 alpha kinase 4 [Source:HGNC Symbol;Acc:HGNC:19687]	ENSG00000128829	EIF2AK4	ensembl_havana	protein_coding	eukaryotic translation initiation factor 2 alpha kinase 4 [Source:HGNC Symbol;Acc:HGNC:19687]
chr1.43349365.43349653	1.467e-19	1.295e-15	-30.4087	34.4565	64.8652	30.4087	Hypo	1	1	1	0	ENSG00000117400	MPL	ensembl_havana	protein_coding	MPL proto-oncogene, thrombopoietin receptor [Source:HGNC Symbol;Acc:HGNC:7217]	ENSG00000287113	AL139289.2	havana_tagene	lncRNA	novel transcript, antisense to MPL
chr4.15656035.15656116	1.138e-11	3.574e-07	-30.2818	41.01	71.2918	30.2818	Hypo	1	0	1	0	ENSG00000118564	FBXL5	ensembl_havana	protein_coding	F-box and leucine rich repeat protein 5 [Source:HGNC Symbol;Acc:HGNC:13602]	ENSG00000118564	FBXL5	ensembl_havana	protein_coding	F-box and leucine rich repeat protein 5 [Source:HGNC Symbol;Acc:HGNC:13602]
chr1.7827139.7827545	3.632e-23	2.275e-19	-27.7874	54.7686	82.556	27.7874	Hypo	1	1	0	0	ENSG00000049246	PER3	ensembl_havana	protein_coding	period circadian regulator 3 [Source:HGNC Symbol;Acc:HGNC:8847]	ENSG00000236266	Z98884.1	havana	lncRNA	novel transcript
chr19.13298764.13299172	2.062e-21	1.285e-17	-26.8919	16.2637	43.1556	26.8919	Hypo	0	1	0	0	ENSG00000141837	CACNA1A	ensembl_havana	protein_coding	calcium voltage-gated channel subunit alpha1 A [Source:HGNC Symbol;Acc:HGNC:1388]
chr1.27349661.27350162	7.11e-26	3.61e-22	-26.7418	23.4615	50.2033	26.7418	Hypo	1	1	1	0	ENSG00000142765	SYTL1	ensembl_havana	protein_coding	synaptotagmin like 1 [Source:HGNC Symbol;Acc:HGNC:15584]	ENSG00000142765	SYTL1	ensembl_havana	protein_coding	synaptotagmin like 1 [Source:HGNC Symbol;Acc:HGNC:15584]
chr5.151770455.151770599	6.472e-26	1.143e-21	-26.5583	7.67861	34.2369	26.5583	Hypo	1	1	1	0	ENSG00000177556	ATOX1	ensembl_havana	protein_coding	antioxidant 1 copper chaperone [Source:HGNC Symbol;Acc:HGNC:798]	ENSG00000145907	G3BP1	ensembl_havana	protein_coding	G3BP stress granule assembly factor 1 [Source:HGNC Symbol;Acc:HGNC:30292]
chr7.151246167.151246253	2.356e-13	6.968e-09	-26.4855	31.1679	57.6534	26.4855	Hypo	1	0	1	0	ENSG00000082014	SMARCD3	ensembl_havana	protein_coding	SWI/SNF related, matrix associated, actin dependent regulator of chromatin, subfamily d, member 3 [Source:HGNC Symbol;Acc:HGNC:11108]	ENSG00000082014	SMARCD3	ensembl_havana	protein_coding	SWI/SNF related, matrix associated, actin dependent regulator of chromatin, subfamily d, member 3 [Source:HGNC Symbol;Acc:HGNC:11108]
chr12.29389867.29390017	7.719e-13	1.309e-08	-26.4065	66.1364	92.5429	26.4065	Hypo	0	1	1	0	ENSG00000257599	OVCH1-AS1	havana	lncRNA	OVCH1 antisense RNA 1 [Source:HGNC Symbol;Acc:HGNC:44484]
chr22.46061635.46062142	4.166e-11	2.09e-07	-25.9942	46.3169	72.3111	25.9942	Hypo	0	0	1	0	ENSG00000197182	MIRLET7BHG	havana	lncRNA	MIRLET7B host gene [Source:HGNC Symbol;Acc:HGNC:37189]
chr5.177400337.177400847	4.278e-20	2.134e-16	-25.4884	33.4563	58.9447	25.4884	Hypo	1	1	0	0	ENSG00000196570	PFN3	ensembl_havana	protein_coding	profilin 3 [Source:HGNC Symbol;Acc:HGNC:18627]	ENSG00000196570	PFN3	ensembl_havana	protein_coding	profilin 3 [Source:HGNC Symbol;Acc:HGNC:18627]
chr10.127738555.127738683	4.856e-14	9.641e-10	-25.4646	31.9507	57.4153	25.4646	Hypo	1	1	0	0	ENSG00000186766	FOXI2	ensembl_havana	protein_coding	forkhead box I2 [Source:HGNC Symbol;Acc:HGNC:32448]	ENSG00000279725	AL391005.1	havana	TEC	TEC
chr2.219447978.219448313	8.584e-28	6.518e-24	-24.8009	23.6221	48.423	24.8009	Hypo	0	1	1	0	ENSG00000072195	SPEG	ensembl_havana	protein_coding	striated muscle enriched protein kinase [Source:HGNC Symbol;Acc:HGNC:16901]
chr19.16110882.16110990	1.794e-08	0.0004223	-24.6222	46.1097	70.7319	24.6222	Hypo	1	0	0	0						ENSG00000167461	RAB8A	ensembl_havana	protein_coding	RAB8A, member RAS oncogene family [Source:HGNC Symbol;Acc:HGNC:7007]	-899	ENSG00000167461	RAB8A	ensembl_havana	protein_coding	RAB8A, member RAS oncogene family [Source:HGNC Symbol;Acc:HGNC:7007]
chr1.27253567.27253634	4.891e-07	0.0184	-24.587	40.33	64.917	24.587	Hypo	0	0	1	0	ENSG00000142784	WDTC1	ensembl_havana	protein_coding	WD and tetratricopeptide repeats 1 [Source:HGNC Symbol;Acc:HGNC:29175]
chr4.2365344.2365411	1.064e-06	0.03958	-24.5501	46.9735	71.5236	24.5501	Hypo	1	0	1	0	ENSG00000159733	ZFYVE28	ensembl_havana	protein_coding	zinc finger FYVE-type containing 28 [Source:HGNC Symbol;Acc:HGNC:29334]	ENSG00000159733	ZFYVE28	ensembl_havana	protein_coding	zinc finger FYVE-type containing 28 [Source:HGNC Symbol;Acc:HGNC:29334]
chr7.149423480.149423658	6.721e-20	9.604e-16	-24.4749	32.7511	57.226	24.4749	Hypo	0	1	0	0	ENSG00000261842	AC073314.1	havana	lncRNA	novel transcript
chr2.25204196.25204615	5.848e-28	3.55e-24	-24.3835	22.8921	47.2756	24.3835	Hypo	1	1	1	0	ENSG00000230452	LINC01381	havana	lncRNA	long intergenic non-protein coding RNA 1381 [Source:HGNC Symbol;Acc:HGNC:50653]	ENSG00000230452	LINC01381	havana	lncRNA	long intergenic non-protein coding RNA 1381 [Source:HGNC Symbol;Acc:HGNC:50653]
chr6.41408854.41409451	2.415e-22	1.029e-18	-24.2725	60.3227	84.5953	24.2725	Hypo	0	0	0	1											3037	ENSG00000280371	AL136967.2	havana	TEC	TEC gene
chr1.151131711.151132712	5.445e-36	1.384e-32	-24.0586	53.6847	77.7433	24.0586	Hypo	1	1	1	0	ENSG00000143434	SEMA6C	ensembl_havana	protein_coding	semaphorin 6C [Source:HGNC Symbol;Acc:HGNC:10740]	ENSG00000261168	AL592424.1	havana	lncRNA	novel transcript, sense overlapping SEMA6C
chr17.29612567.29613109	2.064e-27	9.688e-24	-23.94	33.9006	57.8406	23.94	Hypo	0	1	1	0	ENSG00000198720	ANKRD13B	ensembl_havana	protein_coding	ankyrin repeat domain 13B [Source:HGNC Symbol;Acc:HGNC:26363]
chr9.86767049.86767145	5.828e-10	1.544e-05	-23.9077	49.2529	73.1605	23.9077	Hypo	0	0	0	1											-58743	ENSG00000285686	LINC02834	havana	lncRNA	long intergenic non-protein coding RNA 2834 [Source:HGNC Symbol;Acc:HGNC:54368]
chr3.184170325.184170414	5.717e-07	0.01621	-23.324	71.523	94.847	23.324	Hypo	0	1	0	0	ENSG00000161202	DVL3	ensembl_havana	protein_coding	dishevelled segment polarity protein 3 [Source:HGNC Symbol;Acc:HGNC:3087]
chr19.812245.812454	3.351e-14	4.081e-10	-23.2801	42.6004	65.8804	23.2801	Hypo	1	1	0	0	ENSG00000011304	PTBP1	ensembl_havana	protein_coding	polypyrimidine tract binding protein 1 [Source:HGNC Symbol;Acc:HGNC:9583]	ENSG00000263414	MIR3187	mirbase	miRNA	microRNA 3187 [Source:HGNC Symbol;Acc:HGNC:38319]
chr6.54097978.54098014	1.111e-06	0.0755	-23.2334	49.5814	72.8148	23.2334	Hypo	1	0	1	0	ENSG00000146147	MLIP	ensembl_havana	protein_coding	muscular LMNA interacting protein [Source:HGNC Symbol;Acc:HGNC:21355]	ENSG00000146147	MLIP	ensembl_havana	protein_coding	muscular LMNA interacting protein [Source:HGNC Symbol;Acc:HGNC:21355]
chr6.110399858.110400260	9.637e-15	6.111e-11	-22.9916	32.564	55.5556	22.9916	Hypo	0	0	1	0	ENSG00000203797	DDO	ensembl_havana	protein_coding	D-aspartate oxidase [Source:HGNC Symbol;Acc:HGNC:2727]
chr2.70085704.70086104	2.148e-15	1.341e-11	-22.8245	10.5428	33.3674	22.8245	Hypo	1	1	1	0	ENSG00000179818	PCBP1-AS1	havana	lncRNA	PCBP1 antisense RNA 1 [Source:HGNC Symbol;Acc:HGNC:42948]	ENSG00000169564	PCBP1	ensembl_havana	protein_coding	poly(rC) binding protein 1 [Source:HGNC Symbol;Acc:HGNC:8647]
chr2.84297814.84297873	7.549e-07	0.03202	-22.6341	23.7541	46.3882	22.6341	Hypo	0	0	0	1											7039	ENSG00000182814	FUNDC2P2	havana	transcribed_processed_pseudogene	FUN14 domain containing 2 pseudogene 2 [Source:HGNC Symbol;Acc:HGNC:17247]
chr2.74415900.74416184	5.795e-13	5.19e-09	-22.5675	35.8594	58.4269	22.5675	Hypo	0	1	1	0	ENSG00000159239	AC005041.1	havana	protein_coding	novel protein
chr6.37650202.37650443	1.043e-12	1.101e-08	-22.3586	55.6156	77.9742	22.3586	Hypo	1	1	1	0	ENSG00000112139	MDGA1	ensembl_havana	protein_coding	MAM domain containing glycosylphosphatidylinositol anchor 1 [Source:HGNC Symbol;Acc:HGNC:19267]	ENSG00000112139	MDGA1	ensembl_havana	protein_coding	MAM domain containing glycosylphosphatidylinositol anchor 1 [Source:HGNC Symbol;Acc:HGNC:19267]
chr8.140231182.140231231	7.365e-07	0.03751	-22.3482	46.9293	69.2775	22.3482	Hypo	0	0	1	0	ENSG00000167632	TRAPPC9	ensembl_havana	protein_coding	trafficking protein particle complex 9 [Source:HGNC Symbol;Acc:HGNC:30832]
chr12.49549501.49549652	2.914e-10	4.908e-06	-22.3189	28.0688	50.3877	22.3189	Hypo	0	1	1	0	ENSG00000135519	KCNH3	ensembl_havana	protein_coding	potassium voltage-gated channel subfamily H member 3 [Source:HGNC Symbol;Acc:HGNC:6252]
chr18.10033190.10033322	6.984e-14	1.346e-09	-22.2983	30.5811	52.8794	22.2983	Hypo	0	0	0	1											85598	ENSG00000101558	VAPA	ensembl_havana	protein_coding	VAMP associated protein A [Source:HGNC Symbol;Acc:HGNC:12648]
chr10.103661020.103661225	2.277e-11	2.825e-07	-22.2389	34.5052	56.7441	22.2389	Hypo	0	1	1	0	ENSG00000107957	SH3PXD2A	ensembl_havana	protein_coding	SH3 and PX domains 2A [Source:HGNC Symbol;Acc:HGNC:23664]
chr7.27129955.27130258	4.998e-09	4.195e-05	-22.1609	37.9819	60.1428	22.1609	Hypo	1	1	1	0	ENSG00000105997	HOXA3	ensembl_havana	protein_coding	homeobox A3 [Source:HGNC Symbol;Acc:HGNC:5104]	ENSG00000197576	HOXA4	ensembl_havana	protein_coding	homeobox A4 [Source:HGNC Symbol;Acc:HGNC:5105]
chr10.47566191.47566274	3.968e-07	0.01209	-21.9715	41.0807	63.0523	21.9715	Hypo	0	0	1	0	ENSG00000265630	BX547991.1	havana	unprocessed_pseudogene	glutamate dehydrogenase pseudogene 8
chr19.46412056.46412642	1.991e-16	9.638e-13	-21.9284	39.3715	61.2999	21.9284	Hypo	0	1	0	0	ENSG00000169515	CCDC8	ensembl_havana	protein_coding	coiled-coil domain containing 8 [Source:HGNC Symbol;Acc:HGNC:25367]
chr18.5488946.5489040	6.267e-10	1.696e-05	-21.8385	65.6812	87.5196	21.8385	Hypo	1	1	1	0	ENSG00000082397	EPB41L3	ensembl_havana	protein_coding	erythrocyte membrane protein band 4.1 like 3 [Source:HGNC Symbol;Acc:HGNC:3380]	ENSG00000082397	EPB41L3	ensembl_havana	protein_coding	erythrocyte membrane protein band 4.1 like 3 [Source:HGNC Symbol;Acc:HGNC:3380]
chr8.22047844.22048282	8.167e-32	4.742e-28	-21.7008	17.8688	39.5696	21.7008	Hypo	1	1	1	0	ENSG00000158815	FGF17	ensembl_havana	protein_coding	fibroblast growth factor 17 [Source:HGNC Symbol;Acc:HGNC:3673]	ENSG00000158856	DMTN	ensembl_havana	protein_coding	dematin actin binding protein [Source:HGNC Symbol;Acc:HGNC:3382]
chr7.149262735.149262873	5.902e-10	1.088e-05	-21.5588	45.805	67.3638	21.5588	Hypo	0	0	1	0	ENSG00000204946	ZNF783	ensembl_havana	protein_coding	zinc finger family member 783 [Source:HGNC Symbol;Acc:HGNC:27222]
chr1.201648903.201650689	1.182e-65	1.683e-62	-21.399	19.3551	40.754	21.399	Hypo	0	1	1	0	ENSG00000134369	NAV1	ensembl_havana	protein_coding	neuron navigator 1 [Source:HGNC Symbol;Acc:HGNC:15989]
chr10.11741818.11741892	4.938e-07	0.01683	-21.2495	46.2161	67.4657	21.2495	Hypo	1	0	0	0						ENSG00000134463	ECHDC3	ensembl_havana	protein_coding	enoyl-CoA hydratase domain containing 3 [Source:HGNC Symbol;Acc:HGNC:23489]	-474	ENSG00000134463	ECHDC3	ensembl_havana	protein_coding	enoyl-CoA hydratase domain containing 3 [Source:HGNC Symbol;Acc:HGNC:23489]
chr19.4954789.4954868	8.508e-11	2.739e-06	-21.0678	52.7036	73.7715	21.0678	Hypo	0	1	1	0	ENSG00000276043	UHRF1	ensembl_havana	protein_coding	ubiquitin like with PHD and ring finger domains 1 [Source:HGNC Symbol;Acc:HGNC:12556]
chr14.76268208.76268309	3.067e-06	0.07434	-20.9024	30.3175	51.2199	20.9024	Hypo	0	0	0	1											-10864	ENSG00000280078	AC016526.3	havana	TEC	TEC
chr1.44987051.44987115	8.446e-08	0.003351	-20.7275	69.0556	89.783	20.7275	Hypo	1	0	0	0						ENSG00000070785	EIF2B3	ensembl_havana	protein_coding	eukaryotic translation initiation factor 2B subunit gamma [Source:HGNC Symbol;Acc:HGNC:3259]	-330	ENSG00000070785	EIF2B3	ensembl_havana	protein_coding	eukaryotic translation initiation factor 2B subunit gamma [Source:HGNC Symbol;Acc:HGNC:3259]
chr7.909267.909419	1.685e-06	0.02781	-20.7132	8.73924	29.4525	20.7132	Hypo	0	0	1	0	ENSG00000105963	ADAP1	ensembl_havana	protein_coding	ArfGAP with dual PH domains 1 [Source:HGNC Symbol;Acc:HGNC:16486]
chr9.88007009.88007175	1.601e-09	2.453e-05	-20.5905	55.3003	75.8908	20.5905	Hypo	0	0	0	1											-8675	ENSG00000271923	RNU6-86P	ensembl	snRNA	RNA, U6 small nuclear 86, pseudogene [Source:HGNC Symbol;Acc:HGNC:47049]
chr6.42727293.42727674	9.816e-11	6.553e-07	-20.5199	32.7	53.2199	20.5199	Hypo	0	1	0	0	ENSG00000213435	ATP6V0CP3	havana	processed_pseudogene	ATPase H+ transporting V0 subunit c pseudogene 3 [Source:HGNC Symbol;Acc:HGNC:40001]
chr2.227783578.227783679	3.039e-07	0.007624	-20.516	24.2933	44.8092	20.516	Hypo	0	0	0	1											-4844	ENSG00000226718	SNRPGP8	havana	processed_pseudogene	small nuclear ribonucleoprotein polypeptide G pseudogene 8 [Source:HGNC Symbol;Acc:HGNC:39327]
chr1.247531180.247531256	2.014e-09	6.74e-05	-20.3178	61.671	81.9888	20.3178	Hypo	1	1	1	0	ENSG00000169224	GCSAML	ensembl_havana	protein_coding	germinal center associated signaling and motility like [Source:HGNC Symbol;Acc:HGNC:29583]	ENSG00000196242	OR2C3	havana	protein_coding	olfactory receptor family 2 subfamily C member 3 [Source:HGNC Symbol;Acc:HGNC:15005]
chr22.19177750.19177830	1.662e-06	0.05147	-20.1848	50.7149	70.8997	20.1848	Hypo	0	1	0	0	ENSG00000100075	SLC25A1	ensembl_havana	protein_coding	solute carrier family 25 member 1 [Source:HGNC Symbol;Acc:HGNC:10979]
chr22.37848643.37848832	3.429e-09	4.614e-05	-20.0384	28.6533	48.6917	20.0384	Hypo	1	1	1	0	ENSG00000100124	ANKRD54	ensembl_havana	protein_coding	ankyrin repeat domain 54 [Source:HGNC Symbol;Acc:HGNC:25185]	ENSG00000100129	EIF3L	ensembl_havana	protein_coding	eukaryotic translation initiation factor 3 subunit L [Source:HGNC Symbol;Acc:HGNC:18138]
chr11.85934673.85934778	8.889e-08	0.002151	-19.9888	46.9784	66.9672	19.9888	Hypo	1	1	0	0	ENSG00000254479	SLC25A1P1	havana	processed_pseudogene	solute carrier family 25 member 1 pseudogene 1 [Source:HGNC Symbol;Acc:HGNC:43845]	ENSG00000254479	SLC25A1P1	havana	processed_pseudogene	solute carrier family 25 member 1 pseudogene 1 [Source:HGNC Symbol;Acc:HGNC:43845]
chr1.223748587.223748978	9.429e-23	6.134e-19	-19.8221	23.5881	43.4102	19.8221	Hypo	0	0	1	0	ENSG00000162909	CAPN2	ensembl_havana	protein_coding	calpain 2 [Source:HGNC Symbol;Acc:HGNC:1479]
chr12.71839280.71839470	8.578e-11	1.148e-06	-19.7999	20.8976	40.6975	19.7999	Hypo	1	0	0	0						ENSG00000121749	TBC1D15	ensembl_havana	protein_coding	TBC1 domain family member 15 [Source:HGNC Symbol;Acc:HGNC:25694]	-237	ENSG00000121749	TBC1D15	ensembl_havana	protein_coding	TBC1 domain family member 15 [Source:HGNC Symbol;Acc:HGNC:25694]
chr1.31586929.31587085	8.24e-12	1.344e-07	-19.6406	44.3686	64.0092	19.6406	Hypo	0	1	0	0	ENSG00000142910	TINAGL1	ensembl_havana	protein_coding	tubulointerstitial nephritis antigen like 1 [Source:HGNC Symbol;Acc:HGNC:19168]
chr9.35689737.35689812	1.019e-07	0.003451	-19.6142	44.1768	63.7909	19.6142	Hypo	0	1	0	0	ENSG00000198467	TPM2	ensembl_havana	protein_coding	tropomyosin 2 [Source:HGNC Symbol;Acc:HGNC:12011]
chr7.151125809.151125934	3.974e-15	8.133e-11	-19.5854	56.0049	75.5902	19.5854	Hypo	0	0	1	0	ENSG00000133612	AGAP3	ensembl_havana	protein_coding	ArfGAP with GTPase domain, ankyrin repeat and PH domain 3 [Source:HGNC Symbol;Acc:HGNC:16923]
chr7.29566785.29566812	4.538e-07	0.04185	-19.5304	25.1365	44.6669	19.5304	Hypo	0	1	0	0	ENSG00000176532	PRR15	ensembl_havana	protein_coding	proline rich 15 [Source:HGNC Symbol;Acc:HGNC:22310]
chr9.89309810.89309873	7.031e-07	0.02799	-19.472	47.304	66.776	19.472	Hypo	1	0	0	0						ENSG00000123975	CKS2	ensembl_havana	protein_coding	CDC28 protein kinase regulatory subunit 2 [Source:HGNC Symbol;Acc:HGNC:2000]	-1322	ENSG00000123975	CKS2	ensembl_havana	protein_coding	CDC28 protein kinase regulatory subunit 2 [Source:HGNC Symbol;Acc:HGNC:2000]
chr11.65592774.65592913	3.416e-08	0.0006249	-19.4442	64.3139	83.7581	19.4442	Hypo	0	1	0	0	ENSG00000173338	KCNK7	ensembl_havana	protein_coding	potassium two pore domain channel subfamily K member 7 [Source:HGNC Symbol;Acc:HGNC:6282]
chr4.38662674.38662798	8.42e-09	0.0001727	-19.4356	25.0389	44.4745	19.4356	Hypo	1	0	1	0	ENSG00000231160	KLF3-AS1	ensembl_havana	lncRNA	KLF3 antisense RNA 1 [Source:HGNC Symbol;Acc:HGNC:25796]	ENSG00000109787	KLF3	ensembl_havana	protein_coding	Kruppel like factor 3 [Source:HGNC Symbol;Acc:HGNC:16516]
chr1.148013293.148013396	1.093e-06	0.02664	-19.3895	24.5577	43.9472	19.3895	Hypo	1	1	1	0	ENSG00000215859	PDZK1P1	havana	transcribed_unprocessed_pseudogene	PDZ domain containing 1 pseudogene 1 [Source:HGNC Symbol;Acc:HGNC:31974]	ENSG00000215859	PDZK1P1	havana	transcribed_unprocessed_pseudogene	PDZ domain containing 1 pseudogene 1 [Source:HGNC Symbol;Acc:HGNC:31974]
chr14.103274447.103274520	2.617e-07	0.009079	-19.369	28.1891	47.5581	19.369	Hypo	0	0	0	1											-4703	ENSG00000270938	RAP2CP1	havana	transcribed_processed_pseudogene	RAP2C pseudogene 1 [Source:HGNC Symbol;Acc:HGNC:49146]
chr17.4074288.4074334	1.091e-07	0.006014	-19.2478	34.5389	53.7867	19.2478	Hypo	1	1	0	0	ENSG00000074755	ZZEF1	ensembl_havana	protein_coding	zinc finger ZZ-type and EF-hand domain containing 1 [Source:HGNC Symbol;Acc:HGNC:29027]	ENSG00000074755	ZZEF1	ensembl_havana	protein_coding	zinc finger ZZ-type and EF-hand domain containing 1 [Source:HGNC Symbol;Acc:HGNC:29027]
chr6.41407077.41407449	1.717e-09	1.174e-05	-19.1841	70.4353	89.6194	19.1841	Hypo	0	0	0	1											1260	ENSG00000280371	AL136967.2	havana	TEC	TEC gene
chr1.16535607.16535854	3.494e-07	0.003592	-19.1531	25.9048	45.0578	19.1531	Hypo	1	1	1	0	ENSG00000233421	LINC01783	ensembl_havana	lncRNA	long intergenic non-protein coding RNA 1783 [Source:HGNC Symbol;Acc:HGNC:52573]	ENSG00000233421	LINC01783	ensembl_havana	lncRNA	long intergenic non-protein coding RNA 1783 [Source:HGNC Symbol;Acc:HGNC:52573]
chr2.43100800.43101199	4.528e-16	2.831e-12	-19.0951	28.4993	47.5944	19.0951	Hypo	0	0	1	0	ENSG00000230587	LINC02580	havana	lncRNA	long intergenic non-protein coding RNA 2580 [Source:HGNC Symbol;Acc:HGNC:53751]
chr6.88047999.88048145	4.75e-07	0.008241	-19.0746	58.4172	77.4918	19.0746	Hypo	1	1	1	0	ENSG00000118434	SPACA1	ensembl_havana	protein_coding	sperm acrosome associated 1 [Source:HGNC Symbol;Acc:HGNC:14967]	ENSG00000286278	AL136096.1	havana_tagene	lncRNA	novel transcript
chr2.232386749.232387371	3.122e-20	1.277e-16	-19.0314	62.91	81.9414	19.0314	Hypo	1	1	0	0	ENSG00000244280	ECEL1P2	havana	transcribed_unprocessed_pseudogene	endothelin converting enzyme like 1 pseudogene 2 [Source:HGNC Symbol;Acc:HGNC:14019]	ENSG00000244280	ECEL1P2	havana	transcribed_unprocessed_pseudogene	endothelin converting enzyme like 1 pseudogene 2 [Source:HGNC Symbol;Acc:HGNC:14019]
chr3.194296693.194297215	4.857e-22	2.367e-18	-18.8873	22.2041	41.0914	18.8873	Hypo	0	1	1	0	ENSG00000214145	LINC00887	havana	lncRNA	long intergenic non-protein coding RNA 887 [Source:HGNC Symbol;Acc:HGNC:48574]
chr19.888613.888815	1.427e-07	0.001795	-18.8616	40.1775	59.0392	18.8616	Hypo	0	0	1	0	ENSG00000175221	MED16	ensembl_havana	protein_coding	mediator complex subunit 16 [Source:HGNC Symbol;Acc:HGNC:17556]
chr9.34371324.34371482	9.801e-12	1.578e-07	-18.8612	64.5671	83.4282	18.8612	Hypo	0	1	0	0	ENSG00000164976	MYORG	ensembl_havana	protein_coding	myogenesis regulating glycosidase (putative) [Source:HGNC Symbol;Acc:HGNC:19918]
chr1.91546814.91547087	4.482e-12	4.176e-08	-18.8482	74.278	93.1261	18.8482	Hypo	0	0	0	1											-11222	ENSG00000241318	WDR82P2	havana	processed_pseudogene	WD repeat domain 82 pseudogene 2 [Source:HGNC Symbol;Acc:HGNC:33513]
chr1.247518072.247518283	1.375e-07	0.001656	-18.7968	28.7808	47.5776	18.7968	Hypo	1	0	1	0	ENSG00000169224	GCSAML	ensembl_havana	protein_coding	germinal center associated signaling and motility like [Source:HGNC Symbol;Acc:HGNC:29583]	ENSG00000169224	GCSAML	ensembl_havana	protein_coding	germinal center associated signaling and motility like [Source:HGNC Symbol;Acc:HGNC:29583]
chr1.16686147.16686241	2.285e-06	0.05995	-18.7355	32.7813	51.5168	18.7355	Hypo	1	0	1	0	ENSG00000280114	AL021920.2	havana	unprocessed_pseudogene	phosphodiesterase 4D interacting protein (myomegalin) (PDE4DIP) pseudogene	ENSG00000236698	EIF1AXP1	havana	processed_pseudogene	EIF1AX pseudogene 1 [Source:HGNC Symbol;Acc:HGNC:19900]
chr1.148317726.148317978	1.155e-14	1.165e-10	-18.5515	28.6837	47.2352	18.5515	Hypo	0	1	1	0	ENSG00000224481	AC245100.1	havana	lncRNA	novel transcript
chr17.4899003.4899085	1.218e-06	0.03709	-18.5202	28.8055	47.3257	18.5202	Hypo	1	1	0	0	ENSG00000108556	CHRNE	ensembl_havana	protein_coding	cholinergic receptor nicotinic epsilon subunit [Source:HGNC Symbol;Acc:HGNC:1966]	ENSG00000205710	C17orf107	ensembl_havana	protein_coding	chromosome 17 open reading frame 107 [Source:HGNC Symbol;Acc:HGNC:37238]
chr22.50578356.50578758	2.136e-15	1.335e-11	-18.3541	42.1692	60.5233	18.3541	Hypo	1	1	1	0	ENSG00000205560	CPT1B	ensembl_havana	protein_coding	carnitine palmitoyltransferase 1B [Source:HGNC Symbol;Acc:HGNC:2329]	ENSG00000205560	CPT1B	ensembl_havana	protein_coding	carnitine palmitoyltransferase 1B [Source:HGNC Symbol;Acc:HGNC:2329]
chr9.41654487.41654553	1.284e-07	0.004936	-18.3282	59.492	77.8202	18.3282	Hypo	0	1	0	0	ENSG00000276412	AL591926.2	havana	lncRNA	novel transcript
chr5.178165708.178165901	5.66e-11	7.46e-07	-18.3066	48.7554	67.0619	18.3066	Hypo	0	1	0	0	ENSG00000251211	AC136632.2	havana	processed_pseudogene	apolipoprotein A-I binding protein (APOA1BP) pseudogene
chr18.79826075.79826176	1.321e-06	0.03273	-18.1588	25.281	43.4398	18.1588	Hypo	0	0	0	1											33351	ENSG00000267780	AC021594.2	havana	lncRNA	novel transcript
chr16.2031420.2031482	7.93e-07	0.03201	-18.1435	51.6581	69.8016	18.1435	Hypo	1	0	1	0	ENSG00000065054	SLC9A3R2	ensembl_havana	protein_coding	SLC9A3 regulator 2 [Source:HGNC Symbol;Acc:HGNC:11076]	ENSG00000065054	SLC9A3R2	ensembl_havana	protein_coding	SLC9A3 regulator 2 [Source:HGNC Symbol;Acc:HGNC:11076]
chr1.43007286.43007594	4.055e-14	3.347e-10	-18.0471	26.5966	44.6437	18.0471	Hypo	0	0	0	1											15850	ENSG00000207256	RNU6-880P	ensembl	snRNA	RNA, U6 small nuclear 880, pseudogene [Source:HGNC Symbol;Acc:HGNC:47843]
chr13.30932616.30932797	5.904e-06	0.07962	-17.9975	33.8311	51.8286	17.9975	Hypo	1	1	1	0	ENSG00000175664	TEX26	ensembl_havana	protein_coding	testis expressed 26 [Source:HGNC Symbol;Acc:HGNC:28622]	ENSG00000175664	TEX26	ensembl_havana	protein_coding	testis expressed 26 [Source:HGNC Symbol;Acc:HGNC:28622]
chr15.43776390.43776679	1.209e-20	1.064e-16	-17.9593	27.9195	45.8788	17.9593	Hypo	1	1	1	0	ENSG00000128886	ELL3	ensembl_havana	protein_coding	elongation factor for RNA polymerase II 3 [Source:HGNC Symbol;Acc:HGNC:23113]	ENSG00000128886	ELL3	ensembl_havana	protein_coding	elongation factor for RNA polymerase II 3 [Source:HGNC Symbol;Acc:HGNC:23113]
chr2.9473653.9473831	9.171e-09	0.000131	-17.8982	42.1511	60.0493	17.8982	Hypo	1	1	0	0	ENSG00000134330	IAH1	ensembl_havana	protein_coding	isoamyl acetate hydrolyzing esterase 1 (putative) [Source:HGNC Symbol;Acc:HGNC:27696]	ENSG00000134330	IAH1	ensembl_havana	protein_coding	isoamyl acetate hydrolyzing esterase 1 (putative) [Source:HGNC Symbol;Acc:HGNC:27696]
chr1.16875271.16875396	6.293e-09	0.0001281	-17.8693	35.3951	53.2644	17.8693	Hypo	0	0	1	0	ENSG00000058453	CROCC	ensembl_havana	protein_coding	ciliary rootlet coiled-coil, rootletin [Source:HGNC Symbol;Acc:HGNC:21299]
chr13.25300794.25301299	1.136e-35	5.723e-32	-17.7949	11.3766	29.1714	17.7949	Hypo	1	1	0	0	ENSG00000260509	AL590787.1	havana	lncRNA	novel transcript, antisense to NUPL1	ENSG00000139496	NUP58	ensembl_havana	protein_coding	nucleoporin 58 [Source:HGNC Symbol;Acc:HGNC:20261]
chr19.1877182.1877439	2.006e-10	1.985e-06	-17.6263	66.0394	83.6657	17.6263	Hypo	1	1	1	0	ENSG00000129968	ABHD17A	ensembl_havana	protein_coding	abhydrolase domain containing 17A, depalmitoylase [Source:HGNC Symbol;Acc:HGNC:28756]	ENSG00000261526	AC012615.1	havana	lncRNA	novel transcript
chr19.4544417.4544536	5.19e-08	0.001109	-17.5764	52.6183	70.1948	17.5764	Hypo	0	1	1	0	ENSG00000167680	SEMA6B	ensembl_havana	protein_coding	semaphorin 6B [Source:HGNC Symbol;Acc:HGNC:10739]
chr13.23695424.23695652	3.797e-16	3.716e-12	-17.5122	54.4329	71.9451	17.5122	Hypo	0	0	0	1											61179	ENSG00000027001	MIPEP	ensembl_havana	protein_coding	mitochondrial intermediate peptidase [Source:HGNC Symbol;Acc:HGNC:7104]
chr14.52869411.52869494	1.688e-07	0.00516	-17.4586	48.0884	65.5469	17.4586	Hypo	1	0	1	0	ENSG00000073712	FERMT2	ensembl_havana	protein_coding	fermitin family member 2 [Source:HGNC Symbol;Acc:HGNC:15767]	ENSG00000271075	AL139317.4	havana	processed_pseudogene	golgi membrane protein 1 (GOLM1) pseudogene
chr2.231483887.231484188	5.87e-23	4.961e-19	-17.4046	4.94335	22.3479	17.4046	Hypo	1	0	0	0						ENSG00000115053	NCL	ensembl_havana	protein_coding	nucleolin [Source:HGNC Symbol;Acc:HGNC:7667]	-247	ENSG00000115053	NCL	ensembl_havana	protein_coding	nucleolin [Source:HGNC Symbol;Acc:HGNC:7667]
chr3.9946947.9947415	3.852e-19	2.093e-15	-17.402	71.8549	89.2569	17.402	Hypo	1	1	0	0	ENSG00000163704	PRRT3	ensembl_havana	protein_coding	proline rich transmembrane protein 3 [Source:HGNC Symbol;Acc:HGNC:26591]	ENSG00000230082	PRRT3-AS1	havana	lncRNA	PRRT3 antisense RNA 1 [Source:HGNC Symbol;Acc:HGNC:41151]
chr17.63701415.63701482	1.636e-07	0.00619	-17.1088	6.60759	23.7164	17.1088	Hypo	1	1	1	0	ENSG00000266173	STRADA	ensembl_havana	protein_coding	STE20 related adaptor alpha [Source:HGNC Symbol;Acc:HGNC:30172]	ENSG00000136490	LIMD2	ensembl_havana	protein_coding	LIM domain containing 2 [Source:HGNC Symbol;Acc:HGNC:28142]
chr8.17538870.17538906	1.332e-06	0.08984	-17.0693	39.9027	56.972	17.0693	Hypo	0	1	1	0	ENSG00000003989	SLC7A2	ensembl_havana	protein_coding	solute carrier family 7 member 2 [Source:HGNC Symbol;Acc:HGNC:11060]
chr18.12911764.12911965	3.876e-07	0.004893	-17.0066	32.2453	49.2519	17.0066	Hypo	1	1	1	0	ENSG00000175354	PTPN2	ensembl_havana	protein_coding	protein tyrosine phosphatase non-receptor type 2 [Source:HGNC Symbol;Acc:HGNC:9650]	ENSG00000267336	EIF4A2P1	havana	processed_pseudogene	eukaryotic translation initiation factor 4A2 pseudogene 1 [Source:HGNC Symbol;Acc:HGNC:37929]
chr3.51706771.51707566	1.045e-17	3.345e-14	-16.9372	16.7258	33.663	16.9372	Hypo	1	1	1	0	ENSG00000164082	GRM2	ensembl_havana	protein_coding	glutamate metabotropic receptor 2 [Source:HGNC Symbol;Acc:HGNC:4594]	ENSG00000164082	GRM2	ensembl_havana	protein_coding	glutamate metabotropic receptor 2 [Source:HGNC Symbol;Acc:HGNC:4594]
chr5.43037184.43037531	2.411e-06	0.01752	-16.9349	51.9239	68.8588	16.9349	Hypo	0	0	1	0	ENSG00000177738	AC025171.1	havana	lncRNA	novel transcript, sense overlapping to ANXA2R
chr1.225887452.225887629	2.256e-08	0.0003241	-16.9342	24.2266	41.1608	16.9342	Hypo	0	1	0	0	ENSG00000243709	LEFTY1	ensembl_havana	protein_coding	left-right determination factor 1 [Source:HGNC Symbol;Acc:HGNC:6552]
chr1.44813176.44813614	1.111e-15	6.447e-12	-16.9292	19.533	36.4622	16.9292	Hypo	1	1	1	0	ENSG00000222009	BTBD19	ensembl_havana	protein_coding	BTB domain containing 19 [Source:HGNC Symbol;Acc:HGNC:27145]	ENSG00000222009	BTBD19	ensembl_havana	protein_coding	BTB domain containing 19 [Source:HGNC Symbol;Acc:HGNC:27145]
chr1.155126243.155126429	3.397e-12	4.646e-08	-16.8248	22.2932	39.118	16.8248	Hypo	1	0	0	0						ENSG00000169242	EFNA1	ensembl_havana	protein_coding	ephrin A1 [Source:HGNC Symbol;Acc:HGNC:3221]	-1447	ENSG00000169242	EFNA1	ensembl_havana	protein_coding	ephrin A1 [Source:HGNC Symbol;Acc:HGNC:3221]
chr1.54800606.54800802	4.905e-13	6.365e-09	-16.8219	36.1625	52.9844	16.8219	Hypo	0	1	0	0	ENSG00000006555	TTC22	ensembl_havana	protein_coding	tetratricopeptide repeat domain 22 [Source:HGNC Symbol;Acc:HGNC:26067]
chr1.225939561.225939747	3.544e-11	4.846e-07	-16.6427	19.8151	36.4577	16.6427	Hypo	0	1	1	0	ENSG00000143768	LEFTY2	ensembl_havana	protein_coding	left-right determination factor 2 [Source:HGNC Symbol;Acc:HGNC:3122]
chr16.86570889.86570967	1.611e-07	0.00524	-16.5536	54.9903	71.5439	16.5536	Hypo	0	0	0	1											-3129	ENSG00000260944	FOXC2-AS1	havana	lncRNA	FOXC2 antisense RNA 1 [Source:HGNC Symbol;Acc:HGNC:50665]
chr15.58866266.58866325	6.82e-08	0.002936	-16.5219	51.7671	68.289	16.5219	Hypo	1	0	1	0	ENSG00000157450	RNF111	ensembl_havana	protein_coding	ring finger protein 111 [Source:HGNC Symbol;Acc:HGNC:17384]	ENSG00000259353	AC090515.4	havana	lncRNA	novel transcript, antisense to FAM63B
chr4.3372960.3373297	2.789e-11	2.105e-07	-16.5051	31.4668	47.9719	16.5051	Hypo	0	0	1	0	ENSG00000159788	RGS12	ensembl_havana	protein_coding	regulator of G protein signaling 12 [Source:HGNC Symbol;Acc:HGNC:9994]
chr3.113741405.113741411	1.789e-07	0.07305	-16.4733	61.8434	78.3167	16.4733	Hypo	1	0	1	0	ENSG00000121579	NAA50	ensembl_havana	protein_coding	N-alpha-acetyltransferase 50, NatE catalytic subunit [Source:HGNC Symbol;Acc:HGNC:29533]	ENSG00000121579	NAA50	ensembl_havana	protein_coding	N-alpha-acetyltransferase 50, NatE catalytic subunit [Source:HGNC Symbol;Acc:HGNC:29533]
chr1.75125158.75125236	7.793e-07	0.02509	-16.4673	27.5681	44.0354	16.4673	Hypo	1	0	0	0						ENSG00000261213	AC099786.3	havana	lncRNA	novel transcript	-1232	ENSG00000261213	AC099786.3	havana	lncRNA	novel transcript
chr20.3752086.3752297	2.057e-14	2.476e-10	-16.4234	20.4369	36.8603	16.4234	Hypo	0	1	0	0	ENSG00000132622	HSPA12B	ensembl_havana	protein_coding	heat shock protein family A (Hsp70) member 12B [Source:HGNC Symbol;Acc:HGNC:16193]
chr19.35994057.35994547	1.827e-10	9.483e-07	-16.3652	17.0963	33.4615	16.3652	Hypo	1	0	0	0						ENSG00000205138	SDHAF1	ensembl_havana	protein_coding	succinate dehydrogenase complex assembly factor 1 [Source:HGNC Symbol;Acc:HGNC:33867]	-652	ENSG00000205138	SDHAF1	ensembl_havana	protein_coding	succinate dehydrogenase complex assembly factor 1 [Source:HGNC Symbol;Acc:HGNC:33867]
chr20.3164591.3165066	1.69e-12	9.051e-09	-16.3407	64.5588	80.8995	16.3407	Hypo	0	1	0	0	ENSG00000088899	LZTS3	ensembl_havana	protein_coding	leucine zipper tumor suppressor family member 3 [Source:HGNC Symbol;Acc:HGNC:30139]
chr14.103279813.103280022	2.097e-06	0.0252	-16.2666	17.8165	34.0831	16.2666	Hypo	0	1	0	0	ENSG00000270938	RAP2CP1	havana	transcribed_processed_pseudogene	RAP2C pseudogene 1 [Source:HGNC Symbol;Acc:HGNC:49146]
chr10.133237789.133237912	3.259e-07	0.006717	-16.2645	19.9442	36.2087	16.2645	Hypo	1	1	0	0	ENSG00000151650	VENTX	ensembl_havana	protein_coding	VENT homeobox [Source:HGNC Symbol;Acc:HGNC:13639]	ENSG00000151650	VENTX	ensembl_havana	protein_coding	VENT homeobox [Source:HGNC Symbol;Acc:HGNC:13639]
chr2.112583624.112584077	2.225e-09	1.25e-05	-16.2446	45.058	61.3026	16.2446	Hypo	1	0	0	0						ENSG00000125611	CHCHD5	ensembl_havana	protein_coding	coiled-coil-helix-coiled-coil-helix domain containing 5 [Source:HGNC Symbol;Acc:HGNC:17840]	-163	ENSG00000125611	CHCHD5	ensembl_havana	protein_coding	coiled-coil-helix-coiled-coil-helix domain containing 5 [Source:HGNC Symbol;Acc:HGNC:17840]
chr3.48656883.48657078	2.551e-09	3.328e-05	-16.2282	36.1041	52.3323	16.2282	Hypo	0	1	0	0	ENSG00000008300	CELSR3	ensembl_havana	protein_coding	cadherin EGF LAG seven-pass G-type receptor 3 [Source:HGNC Symbol;Acc:HGNC:3230]
chr7.23205939.23206642	6.151e-21	2.225e-17	-16.2197	10.4718	26.6915	16.2197	Hypo	1	1	0	0	ENSG00000226816	AC005082.1	havana	lncRNA	novel transcript	ENSG00000285926	AC005082.2	havana	lncRNA	Novel transcript, antisense to NUPL2
chr2.112433078.112433280	1.775e-07	0.002232	-16.1713	2.42036	18.5916	16.1713	Hypo	0	0	1	0	ENSG00000169629	RGPD8	ensembl_havana	protein_coding	RANBP2 like and GRIP domain containing 8 [Source:HGNC Symbol;Acc:HGNC:9849]
chr9.122220125.122220504	5.045e-10	3.386e-06	-16.107	17.8015	33.9084	16.107	Hypo	0	0	1	0	ENSG00000106852	LHX6	ensembl_havana	protein_coding	LIM homeobox 6 [Source:HGNC Symbol;Acc:HGNC:21735]
chr1.121051409.121051744	2.133e-10	1.62e-06	-16.0122	26.5598	42.5719	16.0122	Hypo	0	0	1	0	ENSG00000275585	PDE4DIPP4	havana	transcribed_unprocessed_pseudogene	PDE4DIP pseudogene 4 [Source:HGNC Symbol;Acc:HGNC:55083]
chr19.58060047.58060182	2.182e-06	0.04027	-16.0078	60.4918	76.4996	16.0078	Hypo	0	1	1	0	ENSG00000176293	ZNF135	ensembl_havana	protein_coding	zinc finger protein 135 [Source:HGNC Symbol;Acc:HGNC:12919]
chr1.225924827.225924962	4.908e-06	0.08832	-15.9382	24.3039	40.2421	15.9382	Hypo	1	0	0	0						ENSG00000143811	PYCR2	ensembl_havana	protein_coding	pyrroline-5-carboxylate reductase 2 [Source:HGNC Symbol;Acc:HGNC:30262]	-488	ENSG00000143811	PYCR2	ensembl_havana	protein_coding	pyrroline-5-carboxylate reductase 2 [Source:HGNC Symbol;Acc:HGNC:30262]
chr17.44354215.44354741	1.197e-12	5.787e-09	-15.9088	15.7076	31.6164	15.9088	Hypo	0	1	0	0	ENSG00000161682	FAM171A2	ensembl_havana	protein_coding	family with sequence similarity 171 member A2 [Source:HGNC Symbol;Acc:HGNC:30480]
chr1.244730997.244731064	1.454e-06	0.0537	-15.8303	33.4205	49.2509	15.8303	Hypo	1	1	0	0	ENSG00000282317	AL451007.2	havana	lncRNA	novel transcript	ENSG00000282317	AL451007.2	havana	lncRNA	novel transcript
chr1.180935182.180935327	6.727e-11	1.18e-06	-15.8066	71.3095	87.1161	15.8066	Hypo	0	1	1	0	ENSG00000135835	KIAA1614	ensembl_havana	protein_coding	KIAA1614 [Source:HGNC Symbol;Acc:HGNC:29327]
chr15.100974044.100974118	1.283e-07	0.004402	-15.7969	60.0371	75.834	15.7969	Hypo	0	1	1	0	ENSG00000154237	LRRK1	ensembl_havana	protein_coding	leucine rich repeat kinase 1 [Source:HGNC Symbol;Acc:HGNC:18608]
chr2.25161117.25161767	3.146e-08	0.0001231	-15.7673	14.3437	30.111	15.7673	Hypo	0	1	1	0	ENSG00000115138	POMC	ensembl_havana	protein_coding	proopiomelanocortin [Source:HGNC Symbol;Acc:HGNC:9201]
chr12.14568137.14568209	2.535e-07	0.008914	-15.7614	52.1217	67.8831	15.7614	Hypo	1	1	1	0	ENSG00000256751	PLBD1-AS1	havana	lncRNA	PLBD1 antisense RNA 1 [Source:HGNC Symbol;Acc:HGNC:51143]	ENSG00000121316	PLBD1	ensembl_havana	protein_coding	phospholipase B domain containing 1 [Source:HGNC Symbol;Acc:HGNC:26215]
chr6.37649008.37649095	4.245e-10	1.241e-05	-15.7084	9.37936	25.0878	15.7084	Hypo	1	1	0	0	ENSG00000112139	MDGA1	ensembl_havana	protein_coding	MAM domain containing glycosylphosphatidylinositol anchor 1 [Source:HGNC Symbol;Acc:HGNC:19267]	ENSG00000112139	MDGA1	ensembl_havana	protein_coding	MAM domain containing glycosylphosphatidylinositol anchor 1 [Source:HGNC Symbol;Acc:HGNC:19267]
chr20.37384194.37384432	1.125e-19	1.203e-15	-15.6503	4.8155	20.4658	15.6503	Hypo	1	1	1	0	ENSG00000197122	SRC	ensembl_havana	protein_coding	SRC proto-oncogene, non-receptor tyrosine kinase [Source:HGNC Symbol;Acc:HGNC:11283]	ENSG00000197122	SRC	ensembl_havana	protein_coding	SRC proto-oncogene, non-receptor tyrosine kinase [Source:HGNC Symbol;Acc:HGNC:11283]
chr7.35967946.35968007	2.244e-06	0.08932	-15.6051	32.2446	47.8497	15.6051	Hypo	0	0	1	0	ENSG00000226102	SEPTIN7P3	havana	unprocessed_pseudogene	septin 7 pseudogene 3 [Source:HGNC Symbol;Acc:HGNC:38038]
chr10.70459918.70460117	5.035e-07	0.006415	-15.5702	55.7168	71.287	15.5702	Hypo	0	0	0	1											-11968	ENSG00000156574	NODAL	ensembl_havana	protein_coding	nodal growth differentiation factor [Source:HGNC Symbol;Acc:HGNC:7865]
chr7.128351156.128351543	4.942e-12	3.248e-08	-15.5225	32.638	48.1605	15.5225	Hypo	0	1	1	0	ENSG00000224940	PRRT4	ensembl_havana	protein_coding	proline rich transmembrane protein 4 [Source:HGNC Symbol;Acc:HGNC:37280]
chr19.39247164.39247450	9.724e-12	8.648e-08	-15.5198	17.4062	32.926	15.5198	Hypo	0	1	1	0	ENSG00000272395	IFNL4	ensembl_havana	polymorphic_pseudogene	interferon lambda 4 (gene/pseudogene) [Source:HGNC Symbol;Acc:HGNC:44480]
chr1.16532781.16532866	3.172e-06	0.09055	-15.4648	39.2015	54.6662	15.4648	Hypo	0	0	0	1											1359	ENSG00000277344	RNU1-6P	ensembl	snRNA	RNA, U1 small nuclear 6, pseudogene [Source:HGNC Symbol;Acc:HGNC:48305]
chr13.20415564.20415680	4.157e-07	0.009073	-15.4639	73.6533	89.1171	15.4639	Hypo	0	0	1	0	ENSG00000165475	CRYL1	ensembl_havana	protein_coding	crystallin lambda 1 [Source:HGNC Symbol;Acc:HGNC:18246]
chr5.10632352.10632451	3.911e-07	0.009997	-15.4405	31.7929	47.2334	15.4405	Hypo	0	0	1	0	ENSG00000164236	ANKRD33B	ensembl_havana	protein_coding	ankyrin repeat domain 33B [Source:HGNC Symbol;Acc:HGNC:35240]
chr10.109923829.109923897	1.222e-08	0.0004568	-15.3951	19.7322	35.1273	15.3951	Hypo	1	0	0	0						ENSG00000108039	XPNPEP1	ensembl_havana	protein_coding	X-prolyl aminopeptidase 1 [Source:HGNC Symbol;Acc:HGNC:12822]	-277	ENSG00000108039	XPNPEP1	ensembl_havana	protein_coding	X-prolyl aminopeptidase 1 [Source:HGNC Symbol;Acc:HGNC:12822]
chr8.47260378.47260444	2.605e-06	0.0955	-15.3916	62.9276	78.3191	15.3916	Hypo	1	0	0	0						ENSG00000164808	SPIDR	ensembl_havana	protein_coding	scaffold protein involved in DNA repair [Source:HGNC Symbol;Acc:HGNC:28971]	-434	ENSG00000164808	SPIDR	ensembl_havana	protein_coding	scaffold protein involved in DNA repair [Source:HGNC Symbol;Acc:HGNC:28971]
chr17.39867937.39868384	9.596e-08	0.0005459	-15.3483	28.1561	43.5045	15.3483	Hypo	1	1	0	0	ENSG00000186075	ZPBP2	ensembl_havana	protein_coding	zona pellucida binding protein 2 [Source:HGNC Symbol;Acc:HGNC:20678]	ENSG00000186075	ZPBP2	ensembl_havana	protein_coding	zona pellucida binding protein 2 [Source:HGNC Symbol;Acc:HGNC:20678]
chr6.26225019.26225405	6.166e-13	4.063e-09	-15.3395	65.6228	80.9623	15.3395	Hypo	1	1	0	0	ENSG00000274750	H3C6	ensembl_havana	protein_coding	H3 clustered histone 6 [Source:HGNC Symbol;Acc:HGNC:4769]	ENSG00000274750	H3C6	ensembl_havana	protein_coding	H3 clustered histone 6 [Source:HGNC Symbol;Acc:HGNC:4769]
chr13.20414870.20415046	7.18e-12	1.038e-07	-15.3363	49.635	64.9713	15.3363	Hypo	0	0	1	0	ENSG00000165475	CRYL1	ensembl_havana	protein_coding	crystallin lambda 1 [Source:HGNC Symbol;Acc:HGNC:18246]
chr12.57726167.57726513	5.021e-14	3.689e-10	-15.3338	71.6653	86.9991	15.3338	Hypo	1	1	1	0	ENSG00000135439	AGAP2	ensembl_havana	protein_coding	ArfGAP with GTPase domain, ankyrin repeat and PH domain 2 [Source:HGNC Symbol;Acc:HGNC:16921]	ENSG00000255737	AGAP2-AS1	havana	lncRNA	AGAP2 antisense RNA 1 [Source:HGNC Symbol;Acc:HGNC:48633]
chr14.105249203.105249375	1.28e-06	0.01874	-15.3028	28.5657	43.8686	15.3028	Hypo	1	1	1	0	ENSG00000184887	BTBD6	ensembl_havana	protein_coding	BTB domain containing 6 [Source:HGNC Symbol;Acc:HGNC:19897]	ENSG00000185024	BRF1	ensembl_havana	protein_coding	BRF1 RNA polymerase III transcription initiation factor subunit [Source:HGNC Symbol;Acc:HGNC:11551]
chr14.105528952.105530331	7.877e-27	1.453e-23	-15.2544	7.99081	23.2452	15.2544	Hypo	0	1	0	0	ENSG00000184986	TMEM121	ensembl_havana	protein_coding	transmembrane protein 121 [Source:HGNC Symbol;Acc:HGNC:20511]
chr1.184664456.184664529	1.667e-09	5.807e-05	-15.1165	33.6478	48.7643	15.1165	Hypo	1	1	1	0	ENSG00000285847	AL713852.1	havana	lncRNA	novel transcript	ENSG00000285847	AL713852.1	havana	lncRNA	novel transcript
chr11.1310180.1310628	3.732e-12	2.119e-08	-15.087	38.1129	53.1998	15.087	Hypo	1	1	0	0	ENSG00000255153	TOLLIP-AS1	havana	lncRNA	TOLLIP antisense RNA 1 (head to head) [Source:HGNC Symbol;Acc:HGNC:27403]	ENSG00000078902	TOLLIP	ensembl_havana	protein_coding	toll interacting protein [Source:HGNC Symbol;Acc:HGNC:16476]
chr5.41869272.41869410	6.215e-11	1.146e-06	-15.0042	25.3397	40.3439	15.0042	Hypo	1	0	1	0	ENSG00000083720	OXCT1	ensembl_havana	protein_coding	3-oxoacid CoA-transferase 1 [Source:HGNC Symbol;Acc:HGNC:8527]	ENSG00000248668	OXCT1-AS1	havana	lncRNA	OXCT1 antisense RNA 1 [Source:HGNC Symbol;Acc:HGNC:40423]
chr9.6412355.6412525	4.401e-10	6.585e-06	-14.9533	58.6026	73.5558	14.9533	Hypo	1	0	0	0						ENSG00000147854	UHRF2	ensembl_havana	protein_coding	ubiquitin like with PHD and ring finger domains 2 [Source:HGNC Symbol;Acc:HGNC:12557]	-626	ENSG00000147854	UHRF2	ensembl_havana	protein_coding	ubiquitin like with PHD and ring finger domains 2 [Source:HGNC Symbol;Acc:HGNC:12557]
chr7.27131175.27131433	2.98e-08	0.0002937	-14.8774	14.3163	29.1937	14.8774	Hypo	1	0	1	0	ENSG00000105997	HOXA3	ensembl_havana	protein_coding	homeobox A3 [Source:HGNC Symbol;Acc:HGNC:5104]	ENSG00000197576	HOXA4	ensembl_havana	protein_coding	homeobox A4 [Source:HGNC Symbol;Acc:HGNC:5105]
chr1.12540119.12540476	2.817e-14	2.009e-10	-14.8595	46.8417	61.7012	14.8595	Hypo	0	0	0	1											12397	ENSG00000229484	LINC02766	havana	lncRNA	long intergenic non-protein coding RNA 2766 [Source:HGNC Symbol;Acc:HGNC:54286]
chr4.11369170.11369300	1.379e-07	0.002694	-14.7999	43.1323	57.9321	14.7999	Hypo	0	0	0	1											345	ENSG00000207716	MIR572	mirbase	miRNA	microRNA 572 [Source:HGNC Symbol;Acc:HGNC:32828]
chr6.107460296.107460426	1.404e-11	2.747e-07	-14.7929	20.2663	35.0592	14.7929	Hypo	1	0	0	0						ENSG00000164494	PDSS2	ensembl_havana	protein_coding	decaprenyl diphosphate synthase subunit 2 [Source:HGNC Symbol;Acc:HGNC:23041]	-733	ENSG00000164494	PDSS2	ensembl_havana	protein_coding	decaprenyl diphosphate synthase subunit 2 [Source:HGNC Symbol;Acc:HGNC:23041]
chr15.58864877.58865431	2.241e-24	1.029e-20	-14.7317	7.19384	21.9255	14.7317	Hypo	1	1	1	0	ENSG00000157450	RNF111	ensembl_havana	protein_coding	ring finger protein 111 [Source:HGNC Symbol;Acc:HGNC:17384]	ENSG00000157450	RNF111	ensembl_havana	protein_coding	ring finger protein 111 [Source:HGNC Symbol;Acc:HGNC:17384]
chr14.100296549.100296622	9.012e-07	0.03091	-14.7069	47.0256	61.7324	14.7069	Hypo	1	0	1	0	ENSG00000197119	SLC25A29	ensembl_havana	protein_coding	solute carrier family 25 member 29 [Source:HGNC Symbol;Acc:HGNC:20116]	ENSG00000197119	SLC25A29	ensembl_havana	protein_coding	solute carrier family 25 member 29 [Source:HGNC Symbol;Acc:HGNC:20116]
chr1.25907046.25907247	2.615e-06	0.03255	-14.6946	20.4227	35.1173	14.6946	Hypo	1	0	0	0						ENSG00000117632	STMN1	ensembl_havana	protein_coding	stathmin 1 [Source:HGNC Symbol;Acc:HGNC:6510]	-56	ENSG00000117632	STMN1	ensembl_havana	protein_coding	stathmin 1 [Source:HGNC Symbol;Acc:HGNC:6510]
chr15.43329386.43329784	6.716e-12	4.292e-08	-14.6508	25.7166	40.3674	14.6508	Hypo	1	1	1	0	ENSG00000168806	LCMT2	ensembl_havana	protein_coding	leucine carboxyl methyltransferase 2 [Source:HGNC Symbol;Acc:HGNC:17558]	ENSG00000168803	ADAL	ensembl_havana	protein_coding	adenosine deaminase like [Source:HGNC Symbol;Acc:HGNC:31853]
chr17.7583327.7583504	1.468e-09	2.109e-05	-14.5261	50.0149	64.541	14.5261	Hypo	1	1	1	0	ENSG00000233223	AC016876.1	havana	lncRNA	novel transcript, antisense to MPDU1 and CD68	ENSG00000129255	MPDU1	ensembl_havana	protein_coding	mannose-P-dolichol utilization defect 1 [Source:HGNC Symbol;Acc:HGNC:7207]
chr20.35455918.35455999	4.299e-08	0.001349	-14.4982	16.085	30.5832	14.4982	Hypo	1	0	1	0	ENSG00000126001	CEP250	ensembl_havana	protein_coding	centrosomal protein 250 [Source:HGNC Symbol;Acc:HGNC:1859]	ENSG00000125965	GDF5	ensembl_havana	protein_coding	growth differentiation factor 5 [Source:HGNC Symbol;Acc:HGNC:4220]
chr21.34072789.34072985	3.709e-14	4.812e-10	-14.4864	31.9723	46.4587	14.4864	Hypo	1	0	0	0						ENSG00000198743	SLC5A3	ensembl_havana	protein_coding	solute carrier family 5 member 3 [Source:HGNC Symbol;Acc:HGNC:11038]	-239	ENSG00000243927	MRPS6	ensembl_havana	protein_coding	mitochondrial ribosomal protein S6 [Source:HGNC Symbol;Acc:HGNC:14051]
chr2.174012630.174012748	8.652e-10	1.865e-05	-14.4476	7.76772	22.2154	14.4476	Hypo	0	0	1	0	ENSG00000273258	AC016737.2	havana	lncRNA	novel transcript
chr2.199604196.199604369	4.63e-07	0.006784	-14.3923	68.6421	83.0344	14.3923	Hypo	0	0	0	1											-3699	ENSG00000238217	LINC01877	havana	lncRNA	long intergenic non-protein coding RNA 1877 [Source:HGNC Symbol;Acc:HGNC:52696]
chr13.50843633.50843918	2.563e-13	2.288e-09	-14.234	30.0281	44.262	14.234	Hypo	1	1	1	0	ENSG00000176124	DLEU1	ensembl_havana	lncRNA	deleted in lymphocytic leukemia 1 [Source:HGNC Symbol;Acc:HGNC:13747]	ENSG00000186047	DLEU7	ensembl_havana	protein_coding	deleted in lymphocytic leukemia 7 [Source:HGNC Symbol;Acc:HGNC:17567]
chr5.132826055.132826308	2.367e-10	2.38e-06	-14.2002	20.3581	34.5583	14.2002	Hypo	1	1	1	0	ENSG00000164403	SHROOM1	ensembl_havana	protein_coding	shroom family member 1 [Source:HGNC Symbol;Acc:HGNC:24084]	ENSG00000164403	SHROOM1	ensembl_havana	protein_coding	shroom family member 1 [Source:HGNC Symbol;Acc:HGNC:24084]
chr21.44285922.44286124	1.84e-09	2.317e-05	-14.1957	30.1254	44.3212	14.1957	Hypo	0	1	0	0	ENSG00000160224	AIRE	ensembl_havana	protein_coding	autoimmune regulator [Source:HGNC Symbol;Acc:HGNC:360]
chr17.2057899.2058505	9.456e-18	3.969e-14	-14.1699	20.0234	34.1933	14.1699	Hypo	0	1	0	0	ENSG00000177374	HIC1	ensembl_havana	protein_coding	HIC ZBTB transcriptional repressor 1 [Source:HGNC Symbol;Acc:HGNC:4909]
chr1.227559422.227559568	6.884e-07	0.01192	-14.1108	21.4317	35.5425	14.1108	Hypo	1	0	0	0						ENSG00000202264	RNA5SP77	ensembl	rRNA_pseudogene	RNA, 5S ribosomal pseudogene 77 [Source:HGNC Symbol;Acc:HGNC:42854]	-1613	ENSG00000202264	RNA5SP77	ensembl	rRNA_pseudogene	RNA, 5S ribosomal pseudogene 77 [Source:HGNC Symbol;Acc:HGNC:42854]
chr11.62687772.62688311	3.899e-15	1.834e-11	-14.0003	17.7299	31.7302	14.0003	Hypo	0	1	0	0	ENSG00000177363	LRRN4CL	ensembl_havana	protein_coding	LRRN4 C-terminal like [Source:HGNC Symbol;Acc:HGNC:33724]
chr3.127629743.127629940	6.275e-11	8.102e-07	-13.8467	13.927	27.7737	13.8467	Hypo	1	0	1	0	ENSG00000114631	PODXL2	ensembl_havana	protein_coding	podocalyxin like 2 [Source:HGNC Symbol;Acc:HGNC:17936]	ENSG00000285600	AC023593.1	havana	lncRNA	Novel transcript, antisense to MCM2
chr14.101705668.101705710	1.641e-06	0.09461	-13.8106	16.9195	30.7301	13.8106	Hypo	0	0	1	0	ENSG00000258404	LINC02320	havana	lncRNA	long intergenic non-protein coding RNA 2320 [Source:HGNC Symbol;Acc:HGNC:53239]
chr19.814879.815316	1.003e-12	5.836e-09	-13.7992	47.4877	61.2868	13.7992	Hypo	1	1	1	0	ENSG00000129951	PLPPR3	ensembl_havana	protein_coding	phospholipid phosphatase related 3 [Source:HGNC Symbol;Acc:HGNC:23497]	ENSG00000129951	PLPPR3	ensembl_havana	protein_coding	phospholipid phosphatase related 3 [Source:HGNC Symbol;Acc:HGNC:23497]
chr2.239260156.239260236	1.651e-06	0.05114	-13.6538	45.1354	58.7892	13.6538	Hypo	0	0	1	0	ENSG00000068024	HDAC4	ensembl_havana	protein_coding	histone deacetylase 4 [Source:HGNC Symbol;Acc:HGNC:14063]
chr2.85811386.85811517	3.816e-06	0.07141	-13.6489	32.7071	46.356	13.6489	Hypo	0	0	0	1											-3613	ENSG00000229498	AC105053.1	havana	lncRNA	novel transcript
chr10.69103897.69103985	2.077e-06	0.05826	-13.644	52.1281	65.772	13.644	Hypo	0	1	0	0	ENSG00000122862	SRGN	ensembl_havana	protein_coding	serglycin [Source:HGNC Symbol;Acc:HGNC:9361]
chr14.68628515.68628661	1.298e-10	2.261e-06	-13.5685	4.50714	18.0757	13.5685	Hypo	1	0	1	0	ENSG00000182185	RAD51B	ensembl_havana	protein_coding	RAD51 paralog B [Source:HGNC Symbol;Acc:HGNC:9822]	ENSG00000259038	AL121820.2	havana	lncRNA	novel transcript, antisense to RAD51L1
chr17.45120939.45121289	5.977e-11	4.344e-07	-13.5108	13.7922	27.303	13.5108	Hypo	1	1	1	0	ENSG00000161714	PLCD3	ensembl_havana	protein_coding	phospholipase C delta 3 [Source:HGNC Symbol;Acc:HGNC:9061]	ENSG00000161714	PLCD3	ensembl_havana	protein_coding	phospholipase C delta 3 [Source:HGNC Symbol;Acc:HGNC:9061]
chr8.142326131.142326687	4.937e-13	2.259e-09	-13.4275	34.0053	47.4328	13.4275	Hypo	1	1	1	0	ENSG00000171045	TSNARE1	ensembl_havana	protein_coding	t-SNARE domain containing 1 [Source:HGNC Symbol;Acc:HGNC:26437]	ENSG00000171045	TSNARE1	ensembl_havana	protein_coding	t-SNARE domain containing 1 [Source:HGNC Symbol;Acc:HGNC:26437]
chr19.55384787.55384913	3.398e-07	0.006836	-13.3281	15.5381	28.8662	13.3281	Hypo	1	0	0	0						ENSG00000108107	RPL28	ensembl_havana	protein_coding	ribosomal protein L28 [Source:HGNC Symbol;Acc:HGNC:10330]	-432	ENSG00000108107	RPL28	ensembl_havana	protein_coding	ribosomal protein L28 [Source:HGNC Symbol;Acc:HGNC:10330]
chr17.14309748.14309842	3.456e-06	0.08928	-13.2547	32.4346	45.6894	13.2547	Hypo	0	0	1	0	ENSG00000125430	HS3ST3B1	ensembl_havana	protein_coding	heparan sulfate-glucosamine 3-sulfotransferase 3B1 [Source:HGNC Symbol;Acc:HGNC:5198]
chr17.81461572.81461818	2.15e-11	2.223e-07	-13.1376	50.0101	63.1477	13.1376	Hypo	1	1	1	0	ENSG00000263271	AC110285.4	havana	lncRNA	novel transcript, antisense to BAHCC1	ENSG00000266074	BAHCC1	ensembl_havana	protein_coding	BAH domain and coiled-coil containing 1 [Source:HGNC Symbol;Acc:HGNC:29279]
chr5.891553.891805	7.592e-12	7.663e-08	-13.0865	24.8848	37.9713	13.0865	Hypo	1	1	1	0	ENSG00000028310	BRD9	ensembl_havana	protein_coding	bromodomain containing 9 [Source:HGNC Symbol;Acc:HGNC:25818]	ENSG00000028310	BRD9	ensembl_havana	protein_coding	bromodomain containing 9 [Source:HGNC Symbol;Acc:HGNC:25818]
chr17.4789175.4789278	2.496e-07	0.006146	-13.0558	23.1007	36.1565	13.0558	Hypo	0	1	1	0	ENSG00000182327	GLTPD2	ensembl_havana	protein_coding	glycolipid transfer protein domain containing 2 [Source:HGNC Symbol;Acc:HGNC:33756]
chr13.44141301.44141359	1.261e-06	0.05378	-13.0036	45.132	58.1356	13.0036	Hypo	1	0	1	0	ENSG00000226519	LINC00390	havana_tagene	lncRNA	long intergenic non-protein coding RNA 390 [Source:HGNC Symbol;Acc:HGNC:42718]	ENSG00000227258	SMIM2-AS1	havana	lncRNA	SMIM2 antisense RNA 1 [Source:HGNC Symbol;Acc:HGNC:42674]
chr19.39307924.39308053	4.065e-08	0.0008012	-13.0009	71.1446	84.1456	13.0009	Hypo	0	1	0	0	ENSG00000128011	LRFN1	ensembl_havana	protein_coding	leucine rich repeat and fibronectin type III domain containing 1 [Source:HGNC Symbol;Acc:HGNC:29290]
chr8.64799031.64799165	9.041e-07	0.01701	-12.9683	18.1501	31.1184	12.9683	Hypo	1	1	1	0	ENSG00000287998	AC104232.3	havana_tagene	lncRNA	novel transcript	ENSG00000172817	CYP7B1	ensembl_havana	protein_coding	cytochrome P450 family 7 subfamily B member 1 [Source:HGNC Symbol;Acc:HGNC:2652]
chr19.2290978.2291590	1.027e-15	4.153e-12	-12.9096	19.8894	32.7991	12.9096	Hypo	1	1	1	0	ENSG00000220008	LINGO3	ensembl_havana	protein_coding	leucine rich repeat and Ig domain containing 3 [Source:HGNC Symbol;Acc:HGNC:21206]	ENSG00000288156	AC104530.1	havana	lncRNA	novel transcript
chr1.38047772.38047998	2.172e-08	0.0002444	-12.8978	40.2128	53.1106	12.8978	Hypo	1	0	1	0	ENSG00000224592	MIR3659HG	havana	lncRNA	MIR3659 host gene [Source:HGNC Symbol;Acc:HGNC:54306]	ENSG00000185668	POU3F1	ensembl_havana	protein_coding	POU class 3 homeobox 1 [Source:HGNC Symbol;Acc:HGNC:9214]
chr14.75127474.75127546	5.752e-07	0.02012	-12.8977	5.19107	18.0887	12.8977	Hypo	1	0	1	0	ENSG00000259138	AL049780.2	havana	lncRNA	novel transcript, antisense to NEK9 and TMED10	ENSG00000119638	NEK9	ensembl_havana	protein_coding	NIMA related kinase 9 [Source:HGNC Symbol;Acc:HGNC:18591]
chr6.4078774.4078962	3.14e-09	4.249e-05	-12.8716	13.2338	26.1054	12.8716	Hypo	1	1	1	0	ENSG00000145975	FAM217A	ensembl_havana	protein_coding	family with sequence similarity 217 member A [Source:HGNC Symbol;Acc:HGNC:21362]	ENSG00000185689	C6orf201	ensembl_havana	transcribed_unitary_pseudogene	chromosome 6 open reading frame 201 [Source:HGNC Symbol;Acc:HGNC:21620]
chr16.72787243.72787315	2.137e-08	0.0007545	-12.8007	15.0952	27.8959	12.8007	Hypo	0	1	1	0	ENSG00000140836	ZFHX3	ensembl_havana	protein_coding	zinc finger homeobox 3 [Source:HGNC Symbol;Acc:HGNC:777]
chr4.785196.785443	1.805e-06	0.01842	-12.6689	14.0521	26.721	12.6689	Hypo	0	1	0	0	ENSG00000168993	CPLX1	ensembl_havana	protein_coding	complexin 1 [Source:HGNC Symbol;Acc:HGNC:2309]
chr1.16534720.16534903	3.76e-08	0.0005225	-12.5935	15.8318	28.4252	12.5935	Hypo	1	1	0	0	ENSG00000233421	LINC01783	ensembl_havana	lncRNA	long intergenic non-protein coding RNA 1783 [Source:HGNC Symbol;Acc:HGNC:52573]	ENSG00000277344	RNU1-6P	ensembl	snRNA	RNA, U1 small nuclear 6, pseudogene [Source:HGNC Symbol;Acc:HGNC:48305]
chr11.66725977.66726084	3.129e-08	0.0007434	-12.5773	33.396	45.9733	12.5773	Hypo	0	0	1	0	ENSG00000173898	SPTBN2	ensembl_havana	protein_coding	spectrin beta, non-erythrocytic 2 [Source:HGNC Symbol;Acc:HGNC:11276]
chr20.64048389.64048469	2.568e-06	0.07842	-12.5482	23.4827	36.0309	12.5482	Hypo	1	1	0	0	ENSG00000203883	SOX18	ensembl_havana	protein_coding	SRY-box transcription factor 18 [Source:HGNC Symbol;Acc:HGNC:11194]	ENSG00000171703	TCEA2	ensembl_havana	protein_coding	transcription elongation factor A2 [Source:HGNC Symbol;Acc:HGNC:11614]
chr15.101653005.101653167	2.272e-09	3.567e-05	-12.4424	15.5052	27.9476	12.4424	Hypo	1	0	0	0						ENSG00000184277	TM2D3	ensembl_havana	protein_coding	TM2 domain containing 3 [Source:HGNC Symbol;Acc:HGNC:24128]	-615	ENSG00000184277	TM2D3	ensembl_havana	protein_coding	TM2 domain containing 3 [Source:HGNC Symbol;Acc:HGNC:24128]
chr10.21510018.21510746	8.68e-15	3.026e-11	-12.2824	10.41	22.6924	12.2824	Hypo	0	0	0	1											7174	ENSG00000180592	SKIDA1	ensembl_havana	protein_coding	SKI/DACH domain containing 1 [Source:HGNC Symbol;Acc:HGNC:32697]
chr20.58467249.58467655	2.913e-06	0.01809	-11.8838	34.0042	45.888	11.8838	Hypo	0	1	0	0	ENSG00000198768	APCDD1L	ensembl_havana	protein_coding	APC down-regulated 1 like [Source:HGNC Symbol;Acc:HGNC:26892]
chr6.57173377.57173461	4.332e-13	1.312e-08	-11.8461	3.06523	14.9113	11.8461	Hypo	1	1	1	0	ENSG00000112208	BAG2	ensembl_havana	protein_coding	BAG cochaperone 2 [Source:HGNC Symbol;Acc:HGNC:938]	ENSG00000226803	ZNF451-AS1	havana	lncRNA	ZNF451 regulatory antisense RNA 1 [Source:HGNC Symbol;Acc:HGNC:53824]
chr1.121008632.121008725	2.643e-06	0.06973	-11.7272	11.7435	23.4707	11.7272	Hypo	1	0	1	0	ENSG00000226067	LINC00623	havana	lncRNA	long intergenic non-protein coding RNA 623 [Source:HGNC Symbol;Acc:HGNC:44252]	ENSG00000273516	U1	ensembl	snRNA	U1 spliceosomal RNA [Source:RFAM;Acc:RF00003]
chr10.22476767.22477794	4.401e-23	1.09e-19	-11.7211	16.6284	28.3495	11.7211	Hypo	0	1	1	0	ENSG00000285254	AL513128.2	havana	unitary_pseudogene	novel pseudogene
chr5.37208972.37209346	3.302e-13	2.246e-09	-11.6923	60.7796	72.4719	11.6923	Hypo	1	0	1	0	ENSG00000197603	CPLANE1	ensembl_havana	protein_coding	ciliogenesis and planar polarity effector 1 [Source:HGNC Symbol;Acc:HGNC:25801]	ENSG00000228212	OFD1P17	havana	processed_pseudogene	OFD1 pseudogene 17 [Source:HGNC Symbol;Acc:HGNC:1332]
chr6.87152631.87152848	2.533e-13	2.97e-09	-11.6046	20.1705	31.775	11.6046	Hypo	1	1	0	0	ENSG00000188994	ZNF292	ensembl_havana	protein_coding	zinc finger protein 292 [Source:HGNC Symbol;Acc:HGNC:18410]	ENSG00000188994	ZNF292	ensembl_havana	protein_coding	zinc finger protein 292 [Source:HGNC Symbol;Acc:HGNC:18410]
chr22.25179052.25179166	1.316e-07	0.002933	-11.5857	25.8695	37.4552	11.5857	Hypo	0	0	1	0	ENSG00000197077	KIAA1671	ensembl_havana	protein_coding	KIAA1671 [Source:HGNC Symbol;Acc:HGNC:29345]
chr20.31849861.31849972	2.954e-06	0.06544	-11.5202	16.2332	27.7534	11.5202	Hypo	1	1	1	0	ENSG00000149599	DUSP15	ensembl_havana	protein_coding	dual specificity phosphatase 15 [Source:HGNC Symbol;Acc:HGNC:16236]	ENSG00000149599	DUSP15	ensembl_havana	protein_coding	dual specificity phosphatase 15 [Source:HGNC Symbol;Acc:HGNC:16236]
chr13.76887145.76887376	5.131e-13	5.65e-09	-11.4499	39.4857	50.9356	11.4499	Hypo	1	0	0	0						ENSG00000178695	KCTD12	ensembl_havana	protein_coding	potassium channel tetramerization domain containing 12 [Source:HGNC Symbol;Acc:HGNC:14678]	-175	ENSG00000278727	AC000403.1	havana	lncRNA	novel transcript
chr1.26161318.26161620	1.016e-19	8.557e-16	-11.4374	13.893	25.3304	11.4374	Hypo	0	1	0	0	ENSG00000197245	FAM110D	ensembl_havana	protein_coding	family with sequence similarity 110 member D [Source:HGNC Symbol;Acc:HGNC:25860]
chr1.85615998.85616133	1.87e-07	0.003517	-11.4267	36.1449	47.5716	11.4267	Hypo	0	0	0	1											16869	ENSG00000230285	AC092807.1	havana	lncRNA	novel transcript
chr10.100519386.100519639	2.318e-15	2.344e-11	-11.3478	8.28351	19.6313	11.3478	Hypo	0	0	1	0	ENSG00000075826	SEC31B	ensembl_havana	protein_coding	SEC31 homolog B, COPII coat complex component [Source:HGNC Symbol;Acc:HGNC:23197]
chr3.9946213.9946635	1.427e-10	8.602e-07	-11.0619	13.5302	24.5921	11.0619	Hypo	1	1	0	0	ENSG00000163704	PRRT3	ensembl_havana	protein_coding	proline rich transmembrane protein 3 [Source:HGNC Symbol;Acc:HGNC:26591]	ENSG00000230082	PRRT3-AS1	havana	lncRNA	PRRT3 antisense RNA 1 [Source:HGNC Symbol;Acc:HGNC:41151]
chr1.16896630.16896786	2.209e-09	3.602e-05	-10.7457	10.1802	20.9259	10.7457	Hypo	0	0	1	0	ENSG00000058453	CROCC	ensembl_havana	protein_coding	ciliary rootlet coiled-coil, rootletin [Source:HGNC Symbol;Acc:HGNC:21299]
chr7.39622946.39623013	8.005e-07	0.02993	-10.6488	49.5625	60.2114	10.6488	Hypo	1	1	0	0	ENSG00000287584	AC004837.4	havana_tagene	lncRNA	novel transcript	ENSG00000006451	RALA	ensembl_havana	protein_coding	RAS like proto-oncogene A [Source:HGNC Symbol;Acc:HGNC:9839]
chr5.159097130.159097516	6.431e-08	0.0004237	-10.5691	14.8008	25.3699	10.5691	Hypo	1	1	1	0	ENSG00000164330	EBF1	ensembl_havana	protein_coding	EBF transcription factor 1 [Source:HGNC Symbol;Acc:HGNC:3126]	ENSG00000164330	EBF1	ensembl_havana	protein_coding	EBF transcription factor 1 [Source:HGNC Symbol;Acc:HGNC:3126]
chr6.41682899.41683569	9.571e-15	3.625e-11	-10.4961	9.00512	19.5012	10.4961	Hypo	0	0	0	1											4632	ENSG00000112561	TFEB	ensembl_havana	protein_coding	transcription factor EB [Source:HGNC Symbol;Acc:HGNC:11753]
chr17.47778479.47778682	5.036e-07	0.006291	-10.4669	27.2458	37.7128	10.4669	Hypo	0	0	0	1											30434	ENSG00000006025	OSBPL7	ensembl_havana	protein_coding	oxysterol binding protein like 7 [Source:HGNC Symbol;Acc:HGNC:16387]
chr6.27815397.27815485	2.575e-06	0.07172	-10.1652	4.76901	14.9342	10.1652	Hypo	1	1	0	0	ENSG00000273703	H2BC14	ensembl_havana	protein_coding	H2B clustered histone 14 [Source:HGNC Symbol;Acc:HGNC:4750]	ENSG00000276368	H2AC14	havana	protein_coding	H2A clustered histone 14 [Source:HGNC Symbol;Acc:HGNC:4727]
chr2.232419693.232420051	1.421e-08	0.0001009	-10.1607	18.1053	28.266	10.1607	Hypo	1	1	0	0	ENSG00000204121	ECEL1P1	havana	unprocessed_pseudogene	endothelin converting enzyme like 1 pseudogene 1 [Source:HGNC Symbol;Acc:HGNC:14017]	ENSG00000204121	ECEL1P1	havana	unprocessed_pseudogene	endothelin converting enzyme like 1 pseudogene 1 [Source:HGNC Symbol;Acc:HGNC:14017]
chr20.57708881.57708988	2.197e-08	0.0005222	-10.1452	40.7169	50.8621	10.1452	Hypo	1	0	1	0	ENSG00000124225	PMEPA1	ensembl_havana	protein_coding	prostate transmembrane protein, androgen induced 1 [Source:HGNC Symbol;Acc:HGNC:14107]	ENSG00000278709	NKILA	havana	lncRNA	NF-kappaB interacting lncRNA [Source:HGNC Symbol;Acc:HGNC:51599]
chr2.161239418.161239684	1.839e-07	0.001757	-10.1253	82.0799	92.2052	10.1253	Hypo	0	0	1	0	ENSG00000235724	AC009299.2	havana	lncRNA	novel transcript, antisense to TANK
chr12.66234116.66234238	3.088e-06	0.06235	-10.1167	35.0169	45.1337	10.1167	Hypo	0	1	1	0	ENSG00000090376	IRAK3	ensembl_havana	protein_coding	interleukin 1 receptor associated kinase 3 [Source:HGNC Symbol;Acc:HGNC:17020]
chr16.30194807.30194882	4.745e-08	0.001608	-10.0956	10.9186	21.0141	10.0956	Hypo	1	1	1	0	ENSG00000132207	SLX1A	ensembl_havana	protein_coding	SLX1 homolog A, structure-specific endonuclease subunit [Source:HGNC Symbol;Acc:HGNC:20922]	ENSG00000132207	SLX1A	ensembl_havana	protein_coding	SLX1 homolog A, structure-specific endonuclease subunit [Source:HGNC Symbol;Acc:HGNC:20922]
chr11.67284925.67285007	4.809e-07	0.01481	-10.0815	46.8501	56.9317	10.0815	Hypo	0	1	1	0	ENSG00000173020	GRK2	ensembl_havana	protein_coding	G protein-coupled receptor kinase 2 [Source:HGNC Symbol;Acc:HGNC:289]
chr9.36818534.36818683	2.24e-07	0.003817	-10.006	11.2901	21.2961	10.006	Hypo	0	0	1	0	ENSG00000287514	AL450267.2	havana_tagene	lncRNA	novel transcript
chr8.673401.673557	8.056e-07	0.01305	-9.90633	81.028	90.9344	9.90633	Hypo	1	1	0	0	ENSG00000104714	ERICH1	ensembl_havana	protein_coding	glutamate rich 1 [Source:HGNC Symbol;Acc:HGNC:27234]	ENSG00000104714	ERICH1	ensembl_havana	protein_coding	glutamate rich 1 [Source:HGNC Symbol;Acc:HGNC:27234]
chr17.32342458.32342498	2.777e-07	0.0175	-9.7657	32.3234	42.0891	9.7657	Hypo	1	0	1	0	ENSG00000108666	C17orf75	ensembl_havana	protein_coding	chromosome 17 open reading frame 75 [Source:HGNC Symbol;Acc:HGNC:30173]	ENSG00000108666	C17orf75	ensembl_havana	protein_coding	chromosome 17 open reading frame 75 [Source:HGNC Symbol;Acc:HGNC:30173]
chr1.15836855.15837628	1.305e-15	4.384e-12	-9.75858	6.10524	15.8638	9.75858	Hypo	0	1	1	0	ENSG00000179743	FLJ37453	havana	lncRNA	uncharacterized LOC729614 [Source:NCBI gene (formerly Entrezgene);Acc:729614]
chr2.75711097.75711235	1.977e-08	0.0003644	-9.71552	6.1546	15.8701	9.71552	Hypo	1	0	1	0	ENSG00000286045	AC005034.6	havana	lncRNA	novel transcript, antisense to GCFC2	ENSG00000005436	GCFC2	ensembl_havana	protein_coding	GC-rich sequence DNA-binding factor 2 [Source:HGNC Symbol;Acc:HGNC:1317]
chr4.98929853.98929965	3.891e-06	0.08457	-9.68761	8.67159	18.3592	9.68761	Hypo	1	1	1	0	ENSG00000151247	EIF4E	ensembl_havana	protein_coding	eukaryotic translation initiation factor 4E [Source:HGNC Symbol;Acc:HGNC:3287]	ENSG00000151247	EIF4E	ensembl_havana	protein_coding	eukaryotic translation initiation factor 4E [Source:HGNC Symbol;Acc:HGNC:3287]
chr19.29872297.29872777	1.718e-12	9.102e-09	-9.64388	6.73029	16.3742	9.64388	Hypo	0	0	0	1											29093	ENSG00000267433	AC008798.1	havana	unprocessed_pseudogene	microtubule associated serine/threonine kinase 2 (MAST2) pseudogene
chr13.22927037.22927203	1.038e-06	0.01578	-9.56944	4.67432	14.2438	9.56944	Hypo	0	0	0	1											-4334	ENSG00000283075	AL157931.2	havana	lncRNA	novel transcript
chr1.16872955.16873129	3.487e-06	0.04969	-9.51741	8.31997	17.8374	9.51741	Hypo	1	1	1	0	ENSG00000058453	CROCC	ensembl_havana	protein_coding	ciliary rootlet coiled-coil, rootletin [Source:HGNC Symbol;Acc:HGNC:21299]	ENSG00000228549	BX284668.2	ensembl_havana	lncRNA	novel transcript
chr1.6363215.6363332	8.965e-09	0.0001949	-9.48981	20.9035	30.3934	9.48981	Hypo	0	0	1	0	ENSG00000097021	ACOT7	ensembl_havana	protein_coding	acyl-CoA thioesterase 7 [Source:HGNC Symbol;Acc:HGNC:24157]
chr22.46027594.46027746	1.57e-06	0.02593	-9.37131	19.7064	29.0777	9.37131	Hypo	0	0	0	1											13990	ENSG00000273145	BX537318.1	havana	lncRNA	novel transcript
chr19.13025042.13025106	1.451e-06	0.05604	-9.36051	41.1357	50.4962	9.36051	Hypo	0	1	0	0	ENSG00000008441	NFIX	ensembl_havana	protein_coding	nuclear factor I X [Source:HGNC Symbol;Acc:HGNC:7788]
chr2.27381020.27381197	2.21e-13	3.177e-09	-9.2381	26.1288	35.3669	9.2381	Hypo	1	1	0	0	ENSG00000115241	PPM1G	ensembl_havana	protein_coding	protein phosphatase, Mg2+/Mn2+ dependent 1G [Source:HGNC Symbol;Acc:HGNC:9278]	ENSG00000163795	ZNF513	ensembl_havana	protein_coding	zinc finger protein 513 [Source:HGNC Symbol;Acc:HGNC:26498]
chr11.67071456.67071677	4.871e-06	0.05452	-9.21368	19.7959	29.0095	9.21368	Hypo	0	1	0	0	ENSG00000173156	RHOD	ensembl_havana	protein_coding	ras homolog family member D [Source:HGNC Symbol;Acc:HGNC:670]
chr17.2712113.2712502	5.754e-17	7.26e-13	-8.98449	15.6074	24.5919	8.98449	Hypo	1	1	1	0	ENSG00000132361	CLUH	ensembl_havana	protein_coding	clustered mitochondria homolog [Source:HGNC Symbol;Acc:HGNC:29094]	ENSG00000132361	CLUH	ensembl_havana	protein_coding	clustered mitochondria homolog [Source:HGNC Symbol;Acc:HGNC:29094]
chr22.37819038.37819294	1.292e-07	0.001283	-8.85863	9.53474	18.3934	8.85863	Hypo	0	0	0	1											-4088	ENSG00000128310	GALR3	ensembl_havana	protein_coding	galanin receptor 3 [Source:HGNC Symbol;Acc:HGNC:4134]
chr3.173584584.173584638	3.719e-08	0.00175	-8.81895	3.54868	12.3676	8.81895	Hypo	1	1	1	0	ENSG00000169760	NLGN1	ensembl_havana	protein_coding	neuroligin 1 [Source:HGNC Symbol;Acc:HGNC:14291]	ENSG00000169760	NLGN1	ensembl_havana	protein_coding	neuroligin 1 [Source:HGNC Symbol;Acc:HGNC:14291]
chr6.8435817.8436112	4.773e-09	4.116e-05	-8.77078	18.5128	27.2836	8.77078	Hypo	1	1	1	0	ENSG00000285216	AL355499.2	havana	lncRNA	novel transcript	ENSG00000124786	SLC35B3	ensembl_havana	protein_coding	solute carrier family 35 member B3 [Source:HGNC Symbol;Acc:HGNC:21601]
chr11.63763081.63763115	6.974e-10	5.217e-05	-8.66157	74.6597	83.3213	8.66157	Hypo	0	1	0	0	ENSG00000188070	C11orf95	ensembl_havana	protein_coding	chromosome 11 open reading frame 95 [Source:HGNC Symbol;Acc:HGNC:28449]
chr12.54217896.54218165	5.109e-06	0.04716	-8.64905	18.2773	26.9264	8.64905	Hypo	0	0	0	1											13312	ENSG00000283803	MIR3198-2	mirbase	miRNA	microRNA 3198-2 [Source:HGNC Symbol;Acc:HGNC:41766]
chr2.85584621.85584725	4.549e-07	0.01106	-8.61356	4.44581	13.0594	8.61356	Hypo	0	0	1	0	ENSG00000168899	VAMP5	ensembl_havana	protein_coding	vesicle associated membrane protein 5 [Source:HGNC Symbol;Acc:HGNC:12646]
chr12.50081194.50081444	8.881e-13	9.035e-09	-8.57527	53.5087	62.084	8.57527	Hypo	0	1	1	0	ENSG00000110881	ASIC1	ensembl_havana	protein_coding	acid sensing ion channel subunit 1 [Source:HGNC Symbol;Acc:HGNC:100]
chr5.177402301.177402626	5.897e-06	0.0451	-8.3346	30.624	38.9586	8.3346	Hypo	1	1	1	0	ENSG00000131187	F12	ensembl_havana	protein_coding	coagulation factor XII [Source:HGNC Symbol;Acc:HGNC:3530]	ENSG00000196570	PFN3	ensembl_havana	protein_coding	profilin 3 [Source:HGNC Symbol;Acc:HGNC:18627]
chr20.3749950.3750153	1.12e-07	0.001402	-8.29413	50.8155	59.1096	8.29413	Hypo	0	1	1	0	ENSG00000132622	HSPA12B	ensembl_havana	protein_coding	heat shock protein family A (Hsp70) member 12B [Source:HGNC Symbol;Acc:HGNC:16193]
chr6.45663225.45663671	4.688e-12	2.674e-08	-8.23166	12.6422	20.8738	8.23166	Hypo	0	1	0	0	ENSG00000124813	RUNX2	ensembl_havana	protein_coding	RUNX family transcription factor 2 [Source:HGNC Symbol;Acc:HGNC:10472]
chr22.36409957.36410611	2.603e-12	1.013e-08	-8.1309	20.4214	28.5523	8.1309	Hypo	0	0	0	1											11034	ENSG00000237668	RPS15AP38	havana	processed_pseudogene	ribosomal protein S15a pseudogene 38 [Source:HGNC Symbol;Acc:HGNC:36523]
chr10.43351039.43351149	8.531e-07	0.01953	-8.06922	22.6443	30.7136	8.06922	Hypo	1	0	0	0						ENSG00000285712	AC068707.1	havana	lncRNA	novel transcript	-248	ENSG00000285712	AC068707.1	havana	lncRNA	novel transcript
chr6.43510718.43510815	2.646e-07	0.006915	-7.96192	66.42	74.3819	7.96192	Hypo	1	0	1	0	ENSG00000171453	POLR1C	ensembl_havana	protein_coding	RNA polymerase I and III subunit C [Source:HGNC Symbol;Acc:HGNC:20194]	ENSG00000204052	LRRC73	ensembl_havana	protein_coding	leucine rich repeat containing 73 [Source:HGNC Symbol;Acc:HGNC:21375]
chr12.54052130.54052317	3.759e-08	0.0005112	-7.7875	5.2468	13.0343	7.7875	Hypo	1	0	1	0	ENSG00000198353	HOXC4	ensembl_havana	protein_coding	homeobox C4 [Source:HGNC Symbol;Acc:HGNC:5126]	ENSG00000198353	HOXC4	ensembl_havana	protein_coding	homeobox C4 [Source:HGNC Symbol;Acc:HGNC:5126]
chr19.58356083.58357065	1.721e-17	4.458e-14	-7.70164	3.97283	11.6745	7.70164	Hypo	1	1	1	0	ENSG00000174586	ZNF497	ensembl_havana	protein_coding	zinc finger protein 497 [Source:HGNC Symbol;Acc:HGNC:23714]	ENSG00000268049	AC012313.2	havana	lncRNA	novel transcript, antisense to ZNF497
chr7.44039930.44040011	2.528e-06	0.07631	-7.65278	3.67802	11.3308	7.65278	Hypo	1	1	1	0	ENSG00000228903	RASA4CP	havana	transcribed_unprocessed_pseudogene	RAS p21 protein activator 4C, pseudogene [Source:HGNC Symbol;Acc:HGNC:44185]	ENSG00000228903	RASA4CP	havana	transcribed_unprocessed_pseudogene	RAS p21 protein activator 4C, pseudogene [Source:HGNC Symbol;Acc:HGNC:44185]
chr16.31488536.31488701	4.168e-07	0.006405	-7.43378	21.4685	28.9023	7.43378	Hypo	1	1	1	0	ENSG00000140675	SLC5A2	ensembl_havana	protein_coding	solute carrier family 5 member 2 [Source:HGNC Symbol;Acc:HGNC:11037]	ENSG00000140675	SLC5A2	ensembl_havana	protein_coding	solute carrier family 5 member 2 [Source:HGNC Symbol;Acc:HGNC:11037]
chr20.25624494.25624610	6.502e-07	0.01416	-7.21883	6.1232	13.342	7.21883	Hypo	1	0	1	0	ENSG00000213742	ZNF337-AS1	havana	lncRNA	ZNF337 antisense RNA 1 [Source:HGNC Symbol;Acc:HGNC:40759]	ENSG00000170191	NANP	ensembl_havana	protein_coding	N-acetylneuraminic acid phosphatase [Source:HGNC Symbol;Acc:HGNC:16140]
chr11.280961.281416	1.119e-09	6.254e-06	-7.08845	4.98798	12.0764	7.08845	Hypo	0	1	0	0	ENSG00000174885	NLRP6	ensembl_havana	protein_coding	NLR family pyrin domain containing 6 [Source:HGNC Symbol;Acc:HGNC:22944]
chr3.197002404.197002507	3.685e-08	0.0009096	-6.89283	5.36378	12.2566	6.89283	Hypo	1	1	1	0	ENSG00000163975	MELTF	ensembl_havana	protein_coding	melanotransferrin [Source:HGNC Symbol;Acc:HGNC:7037]	ENSG00000228109	MELTF-AS1	havana	lncRNA	MELTF antisense RNA 1 [Source:HGNC Symbol;Acc:HGNC:40373]
chr14.22876264.22876357	1.826e-06	0.04872	-6.8575	92.2764	99.1339	6.8575	Hypo	1	1	0	0	ENSG00000197324	LRP10	ensembl_havana	protein_coding	LDL receptor related protein 10 [Source:HGNC Symbol;Acc:HGNC:14553]	ENSG00000197324	LRP10	ensembl_havana	protein_coding	LDL receptor related protein 10 [Source:HGNC Symbol;Acc:HGNC:14553]
chr13.30408152.30408292	1.432e-06	0.02568	-6.72463	62.2037	68.9283	6.72463	Hypo	0	0	0	1											-3186	ENSG00000285773	AL161893.1	havana	lncRNA	novel transcript
chr4.182806710.182806897	1.975e-09	2.686e-05	-6.53438	6.84085	13.3752	6.53438	Hypo	0	0	0	1											-21203	ENSG00000286119	AC114798.1	havana	lncRNA	novel trasncript
chr17.7858184.7858362	2.712e-08	0.0003874	-6.44637	1.6614	8.10777	6.44637	Hypo	1	1	1	0	ENSG00000182224	CYB5D1	ensembl_havana	protein_coding	cytochrome b5 domain containing 1 [Source:HGNC Symbol;Acc:HGNC:26516]	ENSG00000182224	CYB5D1	ensembl_havana	protein_coding	cytochrome b5 domain containing 1 [Source:HGNC Symbol;Acc:HGNC:26516]
chr12.132888224.132888392	2.045e-06	0.03049	-6.26459	8.35931	14.6239	6.26459	Hypo	1	1	1	0	ENSG00000072609	CHFR	ensembl_havana	protein_coding	checkpoint with forkhead and ring finger domains [Source:HGNC Symbol;Acc:HGNC:20455]	ENSG00000072609	CHFR	ensembl_havana	protein_coding	checkpoint with forkhead and ring finger domains [Source:HGNC Symbol;Acc:HGNC:20455]
chr17.76557214.76557316	1.84e-06	0.04484	-5.7504	1.71832	7.46872	5.7504	Hypo	1	1	1	0	ENSG00000267546	AC015802.4	havana	lncRNA	novel transcript, antisense to PRCD	ENSG00000163597	SNHG16	havana	lncRNA	small nucleolar RNA host gene 16 [Source:HGNC Symbol;Acc:HGNC:44352]
chr2.26184555.26184672	3.563e-06	0.07454	-5.71512	3.20828	8.9234	5.71512	Hypo	1	1	0	0	ENSG00000157833	GAREM2	ensembl_havana	protein_coding	GRB2 associated regulator of MAPK1 subtype 2 [Source:HGNC Symbol;Acc:HGNC:27172]	ENSG00000157833	GAREM2	ensembl_havana	protein_coding	GRB2 associated regulator of MAPK1 subtype 2 [Source:HGNC Symbol;Acc:HGNC:27172]
chr1.247937070.247937424	1.436e-10	1.032e-06	-5.5997	7.93849	13.5382	5.5997	Hypo	1	1	0	0	ENSG00000226191	CLK3P2	havana	processed_pseudogene	CDC like kinase 3 pseudogene 2 [Source:HGNC Symbol;Acc:HGNC:49786]	ENSG00000224830	OR2X1P	havana	unprocessed_pseudogene	olfactory receptor family 2 subfamily X member 1 pseudogene [Source:HGNC Symbol;Acc:HGNC:31258]
chr4.76951100.76951205	1.342e-06	0.03199	-5.43973	1.72979	7.16952	5.43973	Hypo	0	0	1	0	ENSG00000138758	SEPTIN11	ensembl_havana	protein_coding	septin 11 [Source:HGNC Symbol;Acc:HGNC:25589]
chr12.113077690.113077804	3.606e-06	0.0773	-5.41233	13.1616	18.5739	5.41233	Hypo	0	1	0	0	ENSG00000135144	DTX1	ensembl_havana	protein_coding	deltex E3 ubiquitin ligase 1 [Source:HGNC Symbol;Acc:HGNC:3060]
chr5.132964246.132964340	5.25e-07	0.0141	-5.15835	87.171	92.3293	5.15835	Hypo	1	0	0	0						ENSG00000072364	AFF4	ensembl_havana	protein_coding	AF4/FMR2 family member 4 [Source:HGNC Symbol;Acc:HGNC:17869]	478	ENSG00000272023	AC010240.3	havana	lncRNA	novel transcript
chr1.15836272.15836296	5.674e-07	0.05836	-4.29241	2.14027	6.43268	4.29241	Hypo	0	1	0	0	ENSG00000179743	FLJ37453	havana	lncRNA	uncharacterized LOC729614 [Source:NCBI gene (formerly Entrezgene);Acc:729614]
chr15.82985713.82985788	2.124e-06	0.0695	-4.25775	0.445637	4.70339	4.25775	Hypo	1	1	1	0	ENSG00000103942	HOMER2	ensembl_havana	protein_coding	homer scaffold protein 2 [Source:HGNC Symbol;Acc:HGNC:17513]	ENSG00000169612	RAMAC	ensembl_havana	protein_coding	RNA guanine-7 methyltransferase activating subunit [Source:HGNC Symbol;Acc:HGNC:31022]
chr4.2060999.2061096	1.364e-06	0.03512	-4.17606	73.2614	77.4375	4.17606	Hypo	0	1	0	0	ENSG00000185818	NAT8L	ensembl_havana	protein_coding	N-acetyltransferase 8 like [Source:HGNC Symbol;Acc:HGNC:26742]
chr12.53676693.53676810	1.26e-06	0.02701	-4.05759	1.5791	5.63669	4.05759	Hypo	1	1	0	0	ENSG00000135390	ATP5MC2	ensembl_havana	protein_coding	ATP synthase membrane subunit c locus 2 [Source:HGNC Symbol;Acc:HGNC:842]	ENSG00000135390	ATP5MC2	ensembl_havana	protein_coding	ATP synthase membrane subunit c locus 2 [Source:HGNC Symbol;Acc:HGNC:842]
chr8.123156801.123156891	1.423e-06	0.03943	-3.32901	0.914861	4.24387	3.32901	Hypo	1	0	0	0						ENSG00000287657	AC068228.3	havana_tagene	lncRNA	novel transcript	-838	ENSG00000287657	AC068228.3	havana_tagene	lncRNA	novel transcript
chr21.29019029.29019128	1.734e-06	0.04357	-3.0566	0.351126	3.40773	3.0566	Hypo	0	0	1	0	ENSG00000156253	RWDD2B	ensembl_havana	protein_coding	RWD domain containing 2B [Source:HGNC Symbol;Acc:HGNC:1302]
chr2.236568080.236568904	3.447e-09	1.064e-05	-1.90658	4.65737	6.56395	1.90658	Hypo	1	0	1	0	ENSG00000144476	ACKR3	ensembl_havana	protein_coding	atypical chemokine receptor 3 [Source:HGNC Symbol;Acc:HGNC:23692]	ENSG00000144476	ACKR3	ensembl_havana	protein_coding	atypical chemokine receptor 3 [Source:HGNC Symbol;Acc:HGNC:23692]
chr3.129428640.129428735	6.449e-07	0.01712	-1.69856	0.859156	2.55772	1.69856	Hypo	1	1	0	0	ENSG00000172771	EFCAB12	ensembl_havana	protein_coding	EF-hand calcium binding domain 12 [Source:HGNC Symbol;Acc:HGNC:28061]	ENSG00000172771	EFCAB12	ensembl_havana	protein_coding	EF-hand calcium binding domain 12 [Source:HGNC Symbol;Acc:HGNC:28061]
chr2.91571152.91571357	2.743e-28	3.404e-24	37.5588	79.4152	41.8564	37.5588	Hyper	0	0	0	1											-7121	ENSG00000230964	AC233266.1	havana	processed_pseudogene	pseudogene similar to part of transmembrane protein 128 (TMEM128)
chr2.1797814.1798318	1.25e-27	6.307e-24	37.4591	64.9592	27.5	37.4591	Hyper	0	0	1	0	ENSG00000186487	MYT1L	ensembl_havana	protein_coding	myelin transcription factor 1 like [Source:HGNC Symbol;Acc:HGNC:7623]
chr22.43835084.43835179	9.205e-09	0.0002464	36.2706	65.9703	29.6997	36.2706	Hyper	0	0	1	0	ENSG00000130540	SULT4A1	ensembl_havana	protein_coding	sulfotransferase family 4A member 1 [Source:HGNC Symbol;Acc:HGNC:14903]
chr17.48604947.48605063	7.156e-15	1.558e-10	32.6916	66.0215	33.33	32.6916	Hyper	1	1	1	0	ENSG00000108511	HOXB6	ensembl_havana	protein_coding	homeobox B6 [Source:HGNC Symbol;Acc:HGNC:5117]	ENSG00000108511	HOXB6	ensembl_havana	protein_coding	homeobox B6 [Source:HGNC Symbol;Acc:HGNC:5117]
chr1.120354793.120355139	3.059e-10	2.249e-06	31.5583	40.0586	8.50023	31.5583	Hyper	1	1	0	0	ENSG00000273727	U1	ensembl	snRNA	U1 spliceosomal RNA [Source:RFAM;Acc:RF00003]	ENSG00000273727	U1	ensembl	snRNA	U1 spliceosomal RNA [Source:RFAM;Acc:RF00003]
chr7.159112596.159112947	4.68e-19	3.391e-15	30.1818	75.6698	45.488	30.1818	Hyper	0	0	1	0	ENSG00000106018	VIPR2	ensembl_havana	protein_coding	vasoactive intestinal peptide receptor 2 [Source:HGNC Symbol;Acc:HGNC:12695]
chr4.80077768.80077789	3.155e-10	3.821e-05	29.5427	67.7756	38.233	29.5427	Hyper	1	0	1	0	ENSG00000163297	ANTXR2	ensembl_havana	protein_coding	ANTXR cell adhesion molecule 2 [Source:HGNC Symbol;Acc:HGNC:21732]	ENSG00000236530	KPNA2P1	havana	processed_pseudogene	karyopherin subunit alpha 2 pseudogene 1 [Source:HGNC Symbol;Acc:HGNC:52871]
chr18.12076400.12076514	7.761e-08	0.00173	27.843	53.4653	25.6223	27.843	Hyper	0	1	0	0	ENSG00000256616	AP002414.2	havana	transcribed_processed_pseudogene	G protein-coupled receptor 125 (GPR125) pseudogene
chr7.158973437.158973752	7.825e-09	6.319e-05	27.0539	69.285	42.2311	27.0539	Hyper	0	0	0	1											-14739	ENSG00000286407	AC004863.1	havana_tagene	lncRNA	novel transcript
chr12.132474168.132474576	1.828e-14	1.142e-10	26.5836	80.5111	53.9275	26.5836	Hyper	0	0	0	1											11928	ENSG00000256875	AC079031.2	havana	lncRNA	novel transcript
chr11.10693629.10693743	3.295e-13	7.352e-09	26.5809	68.5616	41.9808	26.5809	Hyper	1	1	1	0	ENSG00000072952	IRAG1	ensembl_havana	protein_coding	inositol 1,4,5-triphosphate receptor associated 1 [Source:HGNC Symbol;Acc:HGNC:7237]	ENSG00000072952	IRAG1	ensembl_havana	protein_coding	inositol 1,4,5-triphosphate receptor associated 1 [Source:HGNC Symbol;Acc:HGNC:7237]
chr10.3482414.3482628	2.554e-11	3.035e-07	25.2519	60.6965	35.4446	25.2519	Hyper	0	0	1	0	ENSG00000233321	LINC02669	havana	lncRNA	long intergenic non-protein coding RNA 2669 [Source:HGNC Symbol;Acc:HGNC:54155]
chr11.72554169.72554246	3.213e-07	0.01056	25.221	75.9834	50.7624	25.221	Hyper	0	0	0	1											-2251	ENSG00000276109	AP005019.2	havana	processed_pseudogene	cyclic nucleotide gated channel alpha 1 (CNGA1) pseudogene
chr2.138781001.138781080	2.379e-07	0.00763	24.41	44.1301	19.7202	24.41	Hyper	1	0	0	0						ENSG00000144227	NXPH2	ensembl_havana	protein_coding	neurexophilin 2 [Source:HGNC Symbol;Acc:HGNC:8076]	-612	ENSG00000144227	NXPH2	ensembl_havana	protein_coding	neurexophilin 2 [Source:HGNC Symbol;Acc:HGNC:8076]
chr15.49423146.49423266	5.415e-13	1.148e-08	24.2562	89.1662	64.91	24.2562	Hyper	1	1	1	0	ENSG00000140285	FGF7	ensembl_havana	protein_coding	fibroblast growth factor 7 [Source:HGNC Symbol;Acc:HGNC:3685]	ENSG00000140285	FGF7	ensembl_havana	protein_coding	fibroblast growth factor 7 [Source:HGNC Symbol;Acc:HGNC:3685]
chr18.25234014.25234195	4.563e-13	6.412e-09	23.7714	49.54	25.7686	23.7714	Hyper	0	0	1	0	ENSG00000198795	ZNF521	ensembl_havana	protein_coding	zinc finger protein 521 [Source:HGNC Symbol;Acc:HGNC:24605]
chr9.42569032.42569222	5.343e-12	7.153e-08	23.6053	34.3177	10.7125	23.6053	Hyper	0	1	0	0	ENSG00000212952	BX088651.1	havana	processed_pseudogene	novel pseudogene
chr7.5144281.5144499	4.687e-10	5.469e-06	23.5801	49.4219	25.8418	23.5801	Hyper	0	1	0	0	ENSG00000159904	ZNF890P	havana	transcribed_unprocessed_pseudogene	zinc finger protein 890, pseudogene [Source:HGNC Symbol;Acc:HGNC:38691]
chr8.143278668.143279301	5.354e-26	2.152e-22	23.1158	49.6902	26.5744	23.1158	Hyper	0	0	0	1											1549	ENSG00000253716	MINCR	havana	lncRNA	MYC-induced long non-coding RNA [Source:HGNC Symbol;Acc:HGNC:51653]
chr5.1725132.1725268	1.816e-06	0.03339	23.0271	45.612	22.5849	23.0271	Hyper	1	1	0	0	ENSG00000260066	AC112176.1	havana	lncRNA	novel transcript	ENSG00000260066	AC112176.1	havana	lncRNA	novel transcript
chr10.84214408.84214519	3.712e-08	0.0008502	22.8029	68.6472	45.8444	22.8029	Hyper	0	1	1	0	ENSG00000148600	CDHR1	ensembl_havana	protein_coding	cadherin related family member 1 [Source:HGNC Symbol;Acc:HGNC:14550]
chr2.219852304.219852422	4.959e-07	0.01063	22.6212	44.6297	22.0086	22.6212	Hyper	0	0	0	1											52502	ENSG00000228909	LINC01803	havana_tagene	lncRNA	long intergenic non-protein coding RNA 1803 [Source:HGNC Symbol;Acc:HGNC:52595]
chr19.55162177.55162246	1.781e-08	0.0006565	22.5716	35.822	13.2504	22.5716	Hyper	1	1	1	0	ENSG00000167646	DNAAF3	ensembl_havana	protein_coding	dynein axonemal assembly factor 3 [Source:HGNC Symbol;Acc:HGNC:30492]	ENSG00000167646	DNAAF3	ensembl_havana	protein_coding	dynein axonemal assembly factor 3 [Source:HGNC Symbol;Acc:HGNC:30492]
chr11.47261393.47261481	1.855e-13	5.362e-09	22.5416	62.2881	39.7465	22.5416	Hyper	0	1	1	0	ENSG00000025434	NR1H3	ensembl_havana	protein_coding	nuclear receptor subfamily 1 group H member 3 [Source:HGNC Symbol;Acc:HGNC:7966]
chr6.35786943.35787097	4.062e-12	6.71e-08	21.9325	58.6869	36.7545	21.9325	Hyper	1	1	1	0	ENSG00000204140	CLPSL1	ensembl_havana	protein_coding	colipase like 1 [Source:HGNC Symbol;Acc:HGNC:21251]	ENSG00000204140	CLPSL1	ensembl_havana	protein_coding	colipase like 1 [Source:HGNC Symbol;Acc:HGNC:21251]
chr7.2763014.2763379	6.163e-14	4.294e-10	21.7409	75.6005	53.8596	21.7409	Hyper	1	1	1	0	ENSG00000146535	GNA12	ensembl_havana	protein_coding	G protein subunit alpha 12 [Source:HGNC Symbol;Acc:HGNC:4380]	ENSG00000146535	GNA12	ensembl_havana	protein_coding	G protein subunit alpha 12 [Source:HGNC Symbol;Acc:HGNC:4380]
chr17.21764845.21764950	1.181e-06	0.02821	21.7005	70.8886	49.1881	21.7005	Hyper	0	0	0	1											18516	ENSG00000283566	AC243725.1	havana	unprocessed_pseudogene	dual specificity mitogen-activated protein kinase kinase 3
chr16.997966.998070	1.332e-08	0.0003258	21.4505	52.8749	31.4244	21.4505	Hyper	1	1	0	0	ENSG00000260496	AC009041.1	ensembl_havana	lncRNA	novel transcript	ENSG00000260496	AC009041.1	ensembl_havana	lncRNA	novel transcript
chr10.1715985.1716086	3.442e-06	0.08304	21.0104	57.519	36.5085	21.0104	Hyper	0	0	1	0	ENSG00000185736	ADARB2	ensembl_havana	protein_coding	adenosine deaminase RNA specific B2 (inactive) [Source:HGNC Symbol;Acc:HGNC:227]
chr7.157612619.157612862	4.683e-12	4.902e-08	20.9087	37.616	16.7073	20.9087	Hyper	1	0	1	0	ENSG00000155093	PTPRN2	ensembl_havana	protein_coding	protein tyrosine phosphatase receptor type N2 [Source:HGNC Symbol;Acc:HGNC:9677]	ENSG00000222012	AC005481.1	havana	lncRNA	novel transcript, antisense to PTPRN2
chr22.49052418.49052509	7.465e-07	0.02065	20.8228	57.9231	37.1003	20.8228	Hyper	1	1	0	0	ENSG00000286381	AL078622.1	havana_tagene	lncRNA	novel transcript	ENSG00000286381	AL078622.1	havana_tagene	lncRNA	novel transcript
chr7.2807844.2808003	2.537e-16	3.552e-12	20.7831	68.2411	47.458	20.7831	Hyper	0	0	1	0	ENSG00000146535	GNA12	ensembl_havana	protein_coding	G protein subunit alpha 12 [Source:HGNC Symbol;Acc:HGNC:4380]
chr11.67650463.67650895	3.09e-15	1.83e-11	20.7366	56.4426	35.706	20.7366	Hyper	1	1	1	0	ENSG00000132744	ACY3	ensembl_havana	protein_coding	aminoacylase 3 [Source:HGNC Symbol;Acc:HGNC:24104]	ENSG00000132744	ACY3	ensembl_havana	protein_coding	aminoacylase 3 [Source:HGNC Symbol;Acc:HGNC:24104]
chr10.50659957.50660232	7.501e-12	6.938e-08	20.7083	49.8182	29.11	20.7083	Hyper	0	1	0	0	ENSG00000231345	BEND3P1	havana	transcribed_processed_pseudogene	BEN domain containing 3 pseudogene 1 [Source:HGNC Symbol;Acc:HGNC:45014]
chr12.27806835.27806973	6.217e-10	1.146e-05	20.5665	40.3124	19.7458	20.5665	Hyper	1	0	0	0						ENSG00000201612	RN7SKP15	ensembl	misc_RNA	RN7SK pseudogene 15 [Source:HGNC Symbol;Acc:HGNC:45739]	-446	ENSG00000201612	RN7SKP15	ensembl	misc_RNA	RN7SK pseudogene 15 [Source:HGNC Symbol;Acc:HGNC:45739]
chr1.172383535.172383542	7.159e-08	0.02568	20.3063	58.483	38.1768	20.3063	Hyper	0	0	1	0	ENSG00000135845	PIGC	ensembl_havana	protein_coding	phosphatidylinositol glycan anchor biosynthesis class C [Source:HGNC Symbol;Acc:HGNC:8960]
chr6.75493815.75493960	8.656e-11	1.518e-06	20.1929	63.6572	43.4643	20.1929	Hyper	1	0	0	0						ENSG00000118407	FILIP1	ensembl_havana	protein_coding	filamin A interacting protein 1 [Source:HGNC Symbol;Acc:HGNC:21015]	-16	ENSG00000118407	FILIP1	ensembl_havana	protein_coding	filamin A interacting protein 1 [Source:HGNC Symbol;Acc:HGNC:21015]
chr6.140346703.140346778	7.338e-07	0.02458	20.0068	76.4187	56.4119	20.0068	Hyper	0	0	0	1											141453	ENSG00000263514	MIR3668	mirbase	miRNA	microRNA 3668 [Source:HGNC Symbol;Acc:HGNC:38982]
chr7.76150449.76150669	9.283e-13	1.073e-08	19.929	44.8633	24.9343	19.929	Hyper	0	0	0	1											-18263	ENSG00000224273	AC005077.2	havana	transcribed_unprocessed_pseudogene	pseudogene similar to part of RAB guanine nucleotide exchange factor (GEF) 1 RABGEF1
chr4.123773024.123773093	1.898e-09	6.997e-05	19.8658	44.2409	24.3751	19.8658	Hyper	1	0	1	0	ENSG00000249464	LINC01091	havana	lncRNA	long intergenic non-protein coding RNA 1091 [Source:HGNC Symbol;Acc:HGNC:27721]	ENSG00000249464	LINC01091	havana	lncRNA	long intergenic non-protein coding RNA 1091 [Source:HGNC Symbol;Acc:HGNC:27721]
chr9.137417526.137417755	7.006e-11	7.782e-07	19.7075	55.4512	35.7437	19.7075	Hyper	0	0	1	0	ENSG00000187609	EXD3	ensembl_havana	protein_coding	exonuclease 3'-5' domain containing 3 [Source:HGNC Symbol;Acc:HGNC:26023]
chr10.129305236.129305280	4.461e-07	0.02546	19.6425	44.5496	24.9071	19.6425	Hyper	0	0	0	1											26987	ENSG00000225424	AL391869.1	havana	lncRNA	novel transcript
chr6.5036305.5036461	1.389e-08	0.0002265	19.5259	55.784	36.2581	19.5259	Hyper	0	0	1	0	ENSG00000271978	AL359643.2	havana	lncRNA	novel transcript
chr16.90106252.90106806	1.103e-12	5.063e-09	19.5012	59.5942	40.0929	19.5012	Hyper	1	1	1	0	ENSG00000260507	AC133919.1	havana	lncRNA	novel transcript	ENSG00000260507	AC133919.1	havana	lncRNA	novel transcript
chr13.66994311.66994457	2.976e-11	5.184e-07	19.3328	42.2662	22.9334	19.3328	Hyper	0	0	1	0	ENSG00000184226	PCDH9	ensembl_havana	protein_coding	protocadherin 9 [Source:HGNC Symbol;Acc:HGNC:8661]
chr15.63056994.63057058	9.231e-07	0.03602	19.3196	38.3648	19.0452	19.3196	Hyper	1	1	1	0	ENSG00000140416	TPM1	ensembl_havana	protein_coding	tropomyosin 1 [Source:HGNC Symbol;Acc:HGNC:12010]	ENSG00000140416	TPM1	ensembl_havana	protein_coding	tropomyosin 1 [Source:HGNC Symbol;Acc:HGNC:12010]
chr16.50335304.50335493	1.393e-08	0.0001874	19.0344	61.2417	42.2073	19.0344	Hyper	0	0	1	0	ENSG00000166164	BRD7	ensembl_havana	protein_coding	bromodomain containing 7 [Source:HGNC Symbol;Acc:HGNC:14310]
chr2.235865281.235865440	3.318e-09	5.308e-05	18.8545	42.757	23.9026	18.8545	Hyper	0	0	1	0	ENSG00000157985	AGAP1	ensembl_havana	protein_coding	ArfGAP with GTPase domain, ankyrin repeat and PH domain 1 [Source:HGNC Symbol;Acc:HGNC:16922]
chr1.22593458.22593756	7.426e-07	0.006318	18.8193	60.9639	42.1446	18.8193	Hyper	0	1	1	0	ENSG00000070886	EPHA8	ensembl_havana	protein_coding	EPH receptor A8 [Source:HGNC Symbol;Acc:HGNC:3391]
chr10.24008956.24009033	4.737e-07	0.01552	18.7128	59.3938	40.681	18.7128	Hyper	0	0	1	0	ENSG00000120549	KIAA1217	ensembl_havana	protein_coding	KIAA1217 [Source:HGNC Symbol;Acc:HGNC:25428]
chr7.157613219.157613495	3.284e-10	3.026e-06	18.6323	26.1024	7.47006	18.6323	Hyper	1	0	1	0	ENSG00000155093	PTPRN2	ensembl_havana	protein_coding	protein tyrosine phosphatase receptor type N2 [Source:HGNC Symbol;Acc:HGNC:9677]	ENSG00000222012	AC005481.1	havana	lncRNA	novel transcript, antisense to PTPRN2
chr2.3741674.3741729	3.86e-08	0.001784	18.5949	31.9254	13.3305	18.5949	Hyper	0	0	1	0	ENSG00000214866	DCDC2C	ensembl_havana	protein_coding	doublecortin domain containing 2C [Source:HGNC Symbol;Acc:HGNC:32696]
chr7.52273886.52273988	6.832e-07	0.01689	18.334	59.092	40.758	18.334	Hyper	0	0	0	1											-4318	ENSG00000253028	AC006320.1	ensembl	snoRNA
chr1.161428077.161428216	3.545e-08	0.0006485	18.1028	38.3178	20.215	18.1028	Hyper	0	0	1	0	ENSG00000283360	AL592295.3	havana	lncRNA	novel transcript
chr10.97578277.97578390	2.265e-07	0.005086	17.9849	65.1017	47.1168	17.9849	Hyper	0	1	0	0	ENSG00000165887	ANKRD2	ensembl_havana	protein_coding	ankyrin repeat domain 2 [Source:HGNC Symbol;Acc:HGNC:495]
chr6.13026707.13026789	4.455e-07	0.01372	17.8564	44.1282	26.2718	17.8564	Hyper	0	0	1	0	ENSG00000112137	PHACTR1	havana	protein_coding	phosphatase and actin regulator 1 [Source:HGNC Symbol;Acc:HGNC:20990]
chr11.5938596.5938870	2.933e-16	3.092e-12	17.8085	79.2215	61.413	17.8085	Hyper	1	1	0	0	ENSG00000132256	TRIM5	ensembl_havana	protein_coding	tripartite motif containing 5 [Source:HGNC Symbol;Acc:HGNC:16276]	ENSG00000132256	TRIM5	ensembl_havana	protein_coding	tripartite motif containing 5 [Source:HGNC Symbol;Acc:HGNC:16276]
chr4.38055928.38056003	1.991e-06	0.0653	17.7563	80.2176	62.4613	17.7563	Hyper	0	0	1	0	ENSG00000065882	TBC1D1	ensembl_havana	protein_coding	TBC1 domain family member 1 [Source:HGNC Symbol;Acc:HGNC:11578]
chr2.91589626.91590109	1.585e-15	8.185e-12	17.7289	32.7012	14.9724	17.7289	Hyper	0	1	1	0	ENSG00000278131	AC116050.1	havana	unprocessed_pseudogene	otopetrin 1 (OTOP1) pseudogene
chr17.76027496.76027651	6.934e-08	0.001137	17.6588	65.0533	47.3945	17.6588	Hyper	1	0	0	0						ENSG00000167880	EVPL	ensembl_havana	protein_coding	envoplakin [Source:HGNC Symbol;Acc:HGNC:3503]	-45	ENSG00000167880	EVPL	ensembl_havana	protein_coding	envoplakin [Source:HGNC Symbol;Acc:HGNC:3503]
chr3.46717901.46718099	2.647e-08	0.0003399	17.2778	41.8051	24.5273	17.2778	Hyper	1	1	0	0	ENSG00000206549	AC109583.1	havana	protein_coding	novel protein identical to PRSS50	ENSG00000283706	PRSS50	ensembl_havana	protein_coding	serine protease 50 [Source:HGNC Symbol;Acc:HGNC:17910]
chr17.48564650.48564748	1.529e-08	0.0003969	17.0167	30.7162	13.6994	17.0167	Hyper	0	0	1	0	ENSG00000120093	HOXB3	ensembl_havana	protein_coding	homeobox B3 [Source:HGNC Symbol;Acc:HGNC:5114]
chr16.817543.817851	1.082e-12	8.933e-09	16.7669	48.706	31.9392	16.7669	Hyper	0	1	0	0	ENSG00000287855	AL023882.1	havana_tagene	lncRNA	novel transcript, antisense to LMF1
chr20.63775112.63775280	2.406e-06	0.03578	16.1571	55.1347	38.9776	16.1571	Hyper	0	1	1	0	ENSG00000130584	ZBTB46	ensembl_havana	protein_coding	zinc finger and BTB domain containing 46 [Source:HGNC Symbol;Acc:HGNC:16094]
chr14.77557086.77557660	1.098e-16	4.919e-13	15.8902	63.1259	47.2357	15.8902	Hyper	1	1	1	0	ENSG00000100596	SPTLC2	ensembl_havana	protein_coding	serine palmitoyltransferase long chain base subunit 2 [Source:HGNC Symbol;Acc:HGNC:11278]	ENSG00000100596	SPTLC2	ensembl_havana	protein_coding	serine palmitoyltransferase long chain base subunit 2 [Source:HGNC Symbol;Acc:HGNC:11278]
chr3.65979294.65979351	1.305e-06	0.05657	15.8191	78.9643	63.1453	15.8191	Hyper	0	0	1	0	ENSG00000151276	MAGI1	ensembl_havana	protein_coding	membrane associated guanylate kinase, WW and PDZ domain containing 1 [Source:HGNC Symbol;Acc:HGNC:946]
chr19.2888933.2889214	1.402e-09	1.269e-05	15.6754	67.4956	51.8202	15.6754	Hyper	0	0	0	1											8009	ENSG00000266938	AC119403.2	havana	processed_pseudogene	zinc finger protein pseudogene
chr11.70826570.70826950	7.221e-17	7.432e-13	15.6112	26.2434	10.6322	15.6112	Hyper	1	1	1	0	ENSG00000162105	SHANK2	ensembl_havana	protein_coding	SH3 and multiple ankyrin repeat domains 2 [Source:HGNC Symbol;Acc:HGNC:14295]	ENSG00000162105	SHANK2	ensembl_havana	protein_coding	SH3 and multiple ankyrin repeat domains 2 [Source:HGNC Symbol;Acc:HGNC:14295]
chr19.50133786.50133870	1.692e-07	0.00511	15.6065	75.4819	59.8754	15.6065	Hyper	0	0	0	1											14361	ENSG00000287001	AC010624.5	havana_tagene	lncRNA	novel transcript
chr2.121700718.121700757	7.088e-09	0.0004622	15.3917	54.1433	38.7517	15.3917	Hyper	0	0	1	0	ENSG00000236859	NIFK-AS1	havana	lncRNA	NIFK antisense RNA 1 [Source:HGNC Symbol;Acc:HGNC:27385]
chr7.81211815.81211873	1.23e-06	0.05251	15.3533	63.1801	47.8267	15.3533	Hyper	0	0	0	1											20419	ENSG00000226671	AC005008.1	havana	processed_pseudogene	voltage-dependent anion channel 3 (Vdac3) pseudogene
chr8.119638764.119638830	1.804e-06	0.06717	15.3324	23.6452	8.31277	15.3324	Hyper	1	1	1	0	ENSG00000136960	ENPP2	ensembl_havana	protein_coding	ectonucleotide pyrophosphatase/phosphodiesterase 2 [Source:HGNC Symbol;Acc:HGNC:3357]	ENSG00000136960	ENPP2	ensembl_havana	protein_coding	ectonucleotide pyrophosphatase/phosphodiesterase 2 [Source:HGNC Symbol;Acc:HGNC:3357]
chr1.44103570.44103778	9.964e-10	1.219e-05	15.2519	78.8545	63.6026	15.2519	Hyper	1	1	0	0	ENSG00000230615	AL139220.2	havana	lncRNA	novel transcript	ENSG00000230615	AL139220.2	havana	lncRNA	novel transcript
chr19.44367288.44367383	1.901e-08	0.0005089	15.1837	80.9542	65.7704	15.1837	Hyper	1	0	1	0	ENSG00000267173	AC245748.1	havana	protein_coding	novel protein	ENSG00000062370	ZNF112	ensembl_havana	protein_coding	zinc finger protein 112 [Source:HGNC Symbol;Acc:HGNC:12892]
chr19.55157043.55157121	9.439e-07	0.03031	15.0942	25.2588	10.1646	15.0942	Hyper	1	1	1	0	ENSG00000129991	TNNI3	ensembl_havana	protein_coding	troponin I3, cardiac type [Source:HGNC Symbol;Acc:HGNC:11947]	ENSG00000129991	TNNI3	ensembl_havana	protein_coding	troponin I3, cardiac type [Source:HGNC Symbol;Acc:HGNC:11947]
chr14.22469684.22469779	1.181e-06	0.03112	14.8167	61.7883	46.9717	14.8167	Hyper	1	1	1	0	ENSG00000251002	AC244502.1	havana	lncRNA	novel transcript, antisense to IG_gene_cluster	ENSG00000256590	TRDV3	havana	TR_V_gene	T cell receptor delta variable 3 [Source:HGNC Symbol;Acc:HGNC:12264]
chr7.63900695.63900880	6.39e-08	0.0008782	14.6043	19.2099	4.6056	14.6043	Hyper	1	1	1	0	ENSG00000226581	LINC02848	havana	lncRNA	long intergenic non-protein coding RNA 2848 [Source:HGNC Symbol;Acc:HGNC:54384]	ENSG00000226581	LINC02848	havana	lncRNA	long intergenic non-protein coding RNA 2848 [Source:HGNC Symbol;Acc:HGNC:54384]
chr19.51271376.51271479	7.929e-08	0.001956	14.4136	76.905	62.4914	14.4136	Hyper	1	1	0	0	ENSG00000268318	LINC01872	havana	lncRNA	long intergenic non-protein coding RNA 1872 [Source:HGNC Symbol;Acc:HGNC:52691]	ENSG00000268318	LINC01872	havana	lncRNA	long intergenic non-protein coding RNA 1872 [Source:HGNC Symbol;Acc:HGNC:52691]
chr2.91974597.91974914	1.003e-07	0.0008042	14.3714	59.1859	44.8144	14.3714	Hyper	0	0	0	1											17163	ENSG00000234898	CHEK2P3	havana	unprocessed_pseudogene	checkpoint kinase 2 pseudogene 3 [Source:HGNC Symbol;Acc:HGNC:43579]
chr19.53329101.53329281	1.272e-10	1.797e-06	14.2222	26.4284	12.2063	14.2222	Hyper	0	0	0	1											-4468	ENSG00000213799	ZNF845	ensembl_havana	protein_coding	zinc finger protein 845 [Source:HGNC Symbol;Acc:HGNC:25112]
chr10.61780267.61780319	1.573e-06	0.07406	14.1989	44.7951	30.5962	14.1989	Hyper	0	0	0	1											40928	ENSG00000233643	LINC02625	havana	lncRNA	long intergenic non-protein coding RNA 2625 [Source:HGNC Symbol;Acc:HGNC:54104]
chr4.4033010.4033135	4.185e-12	8.516e-08	14.0911	70.5057	56.4146	14.0911	Hyper	0	0	0	1											44357	ENSG00000243894	RPS3AP16	havana	processed_pseudogene	RPS3A pseudogene 16 [Source:HGNC Symbol;Acc:HGNC:36052]
chr10.3556156.3556738	8.05e-14	3.518e-10	13.9533	89.2803	75.327	13.9533	Hyper	1	1	0	0	ENSG00000236892	AL357833.1	havana	lncRNA	novel transcript	ENSG00000236892	AL357833.1	havana	lncRNA	novel transcript
chr19.43774501.43774625	9.755e-07	0.01981	13.7952	36.5797	22.7845	13.7952	Hyper	1	1	1	0	ENSG00000104783	KCNN4	ensembl_havana	protein_coding	potassium calcium-activated channel subfamily N member 4 [Source:HGNC Symbol;Acc:HGNC:6293]	ENSG00000104783	KCNN4	ensembl_havana	protein_coding	potassium calcium-activated channel subfamily N member 4 [Source:HGNC Symbol;Acc:HGNC:6293]
chr17.75635789.75635959	1.738e-11	2.6e-07	13.788	32.1315	18.3435	13.788	Hyper	1	0	1	0	ENSG00000108469	RECQL5	ensembl_havana	protein_coding	RecQ like helicase 5 [Source:HGNC Symbol;Acc:HGNC:9950]	ENSG00000108469	RECQL5	ensembl_havana	protein_coding	RecQ like helicase 5 [Source:HGNC Symbol;Acc:HGNC:9950]
chr15.78000167.78000344	5.701e-07	0.008159	13.7254	49.3113	35.5859	13.7254	Hyper	1	0	1	0	ENSG00000167202	TBC1D2B	ensembl_havana	protein_coding	TBC1 domain family member 2B [Source:HGNC Symbol;Acc:HGNC:29183]	ENSG00000167202	TBC1D2B	ensembl_havana	protein_coding	TBC1 domain family member 2B [Source:HGNC Symbol;Acc:HGNC:29183]
chr12.49389357.49389485	3.109e-08	0.0006177	13.6136	50.3669	36.7534	13.6136	Hyper	1	0	1	0	ENSG00000123352	SPATS2	ensembl_havana	protein_coding	spermatogenesis associated serine rich 2 [Source:HGNC Symbol;Acc:HGNC:18650]	ENSG00000257954	AC125611.2	havana	processed_pseudogene	FGFR1 oncogene partner 2 (FGFR1OP2) pseudogene
chr20.25987265.25987361	3.631e-07	0.009574	13.4386	19.8927	6.45408	13.4386	Hyper	1	0	1	0	ENSG00000125804	FAM182A	havana	lncRNA	family with sequence similarity 182 member A [Source:HGNC Symbol;Acc:HGNC:16222]	ENSG00000125804	FAM182A	havana	lncRNA	family with sequence similarity 182 member A [Source:HGNC Symbol;Acc:HGNC:16222]
chr16.10619500.10619695	2.072e-10	2.703e-06	13.2944	20.8351	7.54073	13.2944	Hyper	0	0	0	1											-38869	ENSG00000213853	EMP2	ensembl_havana	protein_coding	epithelial membrane protein 2 [Source:HGNC Symbol;Acc:HGNC:3334]
chr19.6061020.6061083	1.377e-07	0.005545	13.1973	33.8534	20.6561	13.1973	Hyper	0	0	1	0	ENSG00000087903	RFX2	ensembl_havana	protein_coding	regulatory factor X2 [Source:HGNC Symbol;Acc:HGNC:9983]
chr8.49251723.49251818	8.793e-07	0.02327	13.0288	31.7331	18.7044	13.0288	Hyper	0	0	0	1											-78392	ENSG00000199640	RN7SKP294	ensembl	misc_RNA	RN7SK pseudogene 294 [Source:HGNC Symbol;Acc:HGNC:46018]
chr8.143276375.143276870	6.244e-14	3.206e-10	12.7353	15.1771	2.44185	12.7353	Hyper	0	1	0	0	ENSG00000250571	GLI4	ensembl_havana	protein_coding	GLI family zinc finger 4 [Source:HGNC Symbol;Acc:HGNC:4320]
chr3.169510660.169510778	1.932e-07	0.004157	12.4984	74.3203	61.8219	12.4984	Hyper	0	0	1	0	ENSG00000085276	MECOM	ensembl_havana	protein_coding	MDS1 and EVI1 complex locus [Source:HGNC Symbol;Acc:HGNC:3498]
chr17.49014013.49014203	1.393e-06	0.01848	12.4516	27.3788	14.9272	12.4516	Hyper	1	1	1	0	ENSG00000159217	IGF2BP1	ensembl_havana	protein_coding	insulin like growth factor 2 mRNA binding protein 1 [Source:HGNC Symbol;Acc:HGNC:28866]	ENSG00000251461	AC091133.4	havana	lncRNA	novel transcript, antisense to IGF2BP1
chr4.183987587.183987768	1.158e-08	0.0001628	12.3978	87.706	75.3083	12.3978	Hyper	1	1	1	0	ENSG00000173320	STOX2	ensembl_havana	protein_coding	storkhead box 2 [Source:HGNC Symbol;Acc:HGNC:25450]	ENSG00000248206	AC074194.1	havana_tagene	lncRNA	novel transcript
chr3.109396454.109396635	4.776e-09	6.711e-05	12.1052	87.863	75.7579	12.1052	Hyper	1	1	0	0	ENSG00000244561	AC092905.1	havana	processed_pseudogene	chromosome 12 open reading frame 29 (C12orf29) pseudogene	ENSG00000244561	AC092905.1	havana	processed_pseudogene	chromosome 12 open reading frame 29 (C12orf29) pseudogene
chr1.38783744.38783812	5.623e-07	0.02081	12.0331	19.6158	7.58266	12.0331	Hyper	0	0	1	0	ENSG00000284632	AL354702.1	havana	lncRNA	novel transcript
chr5.167858536.167858752	1.754e-15	2.092e-11	11.9188	93.395	81.4762	11.9188	Hyper	0	0	1	0	ENSG00000145934	TENM2	havana	protein_coding	teneurin transmembrane protein 2 [Source:HGNC Symbol;Acc:HGNC:29943]
chr6.170136556.170136892	8.165e-09	6.181e-05	11.8451	90.6065	78.7614	11.8451	Hyper	0	0	1	0	ENSG00000288162	AL596442.4	havana	lncRNA	novel transcript
chr7.158125956.158126072	3.414e-06	0.07213	11.6631	94.0488	82.3857	11.6631	Hyper	0	0	1	0	ENSG00000155093	PTPRN2	ensembl_havana	protein_coding	protein tyrosine phosphatase receptor type N2 [Source:HGNC Symbol;Acc:HGNC:9677]
chr11.69382502.69382588	1.709e-06	0.04929	11.5106	81.9286	70.418	11.5106	Hyper	0	0	0	1											11041	ENSG00000260877	AP005233.2	havana	lncRNA	novel transcript
chr7.47052693.47053088	3.259e-12	2.098e-08	11.4981	31.233	19.7349	11.4981	Hyper	1	1	1	0	ENSG00000214754	AC004870.1	havana	processed_pseudogene	splicing factor, arginine/serine-rich 2B (SFRS2B) pseudogene	ENSG00000214754	AC004870.1	havana	processed_pseudogene	splicing factor, arginine/serine-rich 2B (SFRS2B) pseudogene
chr16.76634967.76635049	1.54e-06	0.04666	11.406	88.5181	77.1121	11.406	Hyper	1	1	1	0	ENSG00000250514	LINC02125	havana	lncRNA	long intergenic non-protein coding RNA 2125 [Source:HGNC Symbol;Acc:HGNC:52982]	ENSG00000250514	LINC02125	havana	lncRNA	long intergenic non-protein coding RNA 2125 [Source:HGNC Symbol;Acc:HGNC:52982]
chr14.89724732.89724796	5.279e-08	0.002096	11.1832	21.0768	9.89356	11.1832	Hyper	0	0	1	0	ENSG00000259053	AL137230.2	havana	lncRNA	novel transcript
chr16.3365051.3365190	1.876e-07	0.003426	11.1435	20.5422	9.39867	11.1435	Hyper	1	1	1	0	ENSG00000285329	AC025283.2	havana	protein_coding	novel protein	ENSG00000285329	AC025283.2	havana	protein_coding	novel protein
chr19.1789462.1789677	3.935e-08	0.0004654	11.089	26.5352	15.4462	11.089	Hyper	0	1	1	0	ENSG00000130270	ATP8B3	ensembl_havana	protein_coding	ATPase phospholipid transporting 8B3 [Source:HGNC Symbol;Acc:HGNC:13535]
chr18.10927061.10927127	1.628e-06	0.0608	10.969	19.9244	8.95542	10.969	Hyper	0	0	1	0	ENSG00000154864	PIEZO2	ensembl_havana	protein_coding	piezo type mechanosensitive ion channel component 2 [Source:HGNC Symbol;Acc:HGNC:26270]
chr17.21770887.21771047	2.333e-06	0.03641	10.9174	46.631	35.7136	10.9174	Hyper	0	0	0	1											12419	ENSG00000283566	AC243725.1	havana	unprocessed_pseudogene	dual specificity mitogen-activated protein kinase kinase 3
chr3.14574237.14574435	3.166e-09	4.067e-05	10.6253	81.4464	70.821	10.6253	Hyper	0	1	0	0	ENSG00000234123	RHBDF1P1	havana	processed_pseudogene	RHBDF1 pseudogene 1 [Source:HGNC Symbol;Acc:HGNC:44499]
chr10.122149912.122150000	4.676e-07	0.01343	10.604	89.3028	78.6988	10.604	Hyper	0	1	1	0	ENSG00000138162	TACC2	ensembl_havana	protein_coding	transforming acidic coiled-coil containing protein 2 [Source:HGNC Symbol;Acc:HGNC:11523]
chr4.4006526.4006689	2.696e-07	0.004198	10.5952	68.4442	57.8491	10.5952	Hyper	0	0	0	1											-38867	ENSG00000250476	ENPP7P9	havana	processed_pseudogene	ectonucleotide pyrophosphatase/phosphodiesterase 7 pseudogene 9 [Source:HGNC Symbol;Acc:HGNC:48692]
chr20.25858326.25858445	1.767e-07	0.003769	10.0505	25.7763	15.7258	10.0505	Hyper	0	0	1	0	ENSG00000175170	FAM182B	ensembl_havana	lncRNA	family with sequence similarity 182 member B [Source:HGNC Symbol;Acc:HGNC:34503]
chr2.113603510.113603698	3.88e-12	5.25e-08	9.95674	18.7013	8.74456	9.95674	Hyper	0	0	0	1											-2250	ENSG00000236397	DDX11L2	havana	unprocessed_pseudogene	DEAD/H-box helicase 11 like 2 (pseudogene) [Source:HGNC Symbol;Acc:HGNC:37103]
chr19.50357847.50358080	9.764e-11	1.066e-06	9.74535	18.2893	8.54394	9.74535	Hyper	1	0	1	0	ENSG00000131408	NR1H2	ensembl_havana	protein_coding	nuclear receptor subfamily 1 group H member 2 [Source:HGNC Symbol;Acc:HGNC:7965]	ENSG00000131408	NR1H2	ensembl_havana	protein_coding	nuclear receptor subfamily 1 group H member 2 [Source:HGNC Symbol;Acc:HGNC:7965]
chr19.50358518.50358846	3.918e-13	3.038e-09	9.33055	23.7944	14.4638	9.33055	Hyper	1	1	1	0	ENSG00000131400	NAPSA	ensembl_havana	protein_coding	napsin A aspartic peptidase [Source:HGNC Symbol;Acc:HGNC:13395]	ENSG00000131408	NR1H2	ensembl_havana	protein_coding	nuclear receptor subfamily 1 group H member 2 [Source:HGNC Symbol;Acc:HGNC:7965]
chr17.80761427.80761525	1.488e-12	3.862e-08	8.6181	23.3791	14.761	8.6181	Hyper	0	0	1	0	ENSG00000141564	RPTOR	ensembl_havana	protein_coding	regulatory associated protein of MTOR complex 1 [Source:HGNC Symbol;Acc:HGNC:30287]
chr5.141415007.141415521	4.853e-08	0.0002401	8.17357	29.21	21.0365	8.17357	Hyper	0	1	1	0	ENSG00000081853	PCDHGA2	ensembl_havana	protein_coding	protocadherin gamma subfamily A, 2 [Source:HGNC Symbol;Acc:HGNC:8700]
chr2.201261657.201261795	4.079e-08	0.0007516	7.83489	24.686	16.8511	7.83489	Hyper	1	0	1	0	ENSG00000064012	CASP8	ensembl_havana	protein_coding	caspase 8 [Source:HGNC Symbol;Acc:HGNC:1509]	ENSG00000064012		ensembl_havana	protein_coding	caspase 8 [Source:HGNC Symbol;Acc:HGNC:1509]
chr4.131975266.131976031	4.721e-11	1.57e-07	7.37393	81.2034	73.8295	7.37393	Hyper	1	1	1	0	ENSG00000251555	AC096711.2	havana	lncRNA	novel transcript	ENSG00000251555	AC096711.2	havana	lncRNA	novel transcript
chr12.94644153.94644418	8.632e-08	0.0008282	7.08532	16.2498	9.16452	7.08532	Hyper	0	0	1	0	ENSG00000057704	TMCC3	ensembl_havana	protein_coding	transmembrane and coiled-coil domain family 3 [Source:HGNC Symbol;Acc:HGNC:29199]
chr1.152188864.152189503	3.587e-11	1.428e-07	6.5431	13.8649	7.32181	6.5431	Hyper	1	1	1	0	ENSG00000233792	PUDPP2	havana	transcribed_processed_pseudogene	pseudouridine 5'-phosphatase pseudogene 2 [Source:HGNC Symbol;Acc:HGNC:20195]	ENSG00000237975	FLG-AS1	havana	lncRNA	FLG antisense RNA 1 [Source:HGNC Symbol;Acc:HGNC:27913]
chr8.39978343.39978428	7.462e-07	0.02208	6.23352	86.735	80.5015	6.23352	Hyper	0	0	1	0	ENSG00000188676	IDO2	ensembl_havana	protein_coding	indoleamine 2,3-dioxygenase 2 [Source:HGNC Symbol;Acc:HGNC:27269]
chr9.88532421.88532569	3.821e-07	0.006545	6.09997	10.0946	3.99466	6.09997	Hyper	1	0	0	0						ENSG00000130045	NXNL2	ensembl_havana	protein_coding	nucleoredoxin like 2 [Source:HGNC Symbol;Acc:HGNC:30482]	-1464	ENSG00000130045	NXNL2	ensembl_havana	protein_coding	nucleoredoxin like 2 [Source:HGNC Symbol;Acc:HGNC:30482]
chr17.17206165.17206498	2.65e-07	0.002022	5.8464	6.87765	1.03125	5.8464	Hyper	1	1	1	0	ENSG00000133030	MPRIP	ensembl_havana	protein_coding	myosin phosphatase Rho interacting protein [Source:HGNC Symbol;Acc:HGNC:30321]	ENSG00000179598	PLD6	ensembl_havana	protein_coding	phospholipase D family member 6 [Source:HGNC Symbol;Acc:HGNC:30447]
chr6.156564524.156564655	5.466e-08	0.001061	5.53603	13.1404	7.60439	5.53603	Hyper	0	0	0	1											-59514	ENSG00000227360	AL512658.1	havana_tagene	lncRNA	novel transcript
chr17.62137909.62138019	1.177e-06	0.02686	5.03029	36.5556	31.5253	5.03029	Hyper	0	1	0	0	ENSG00000266066	POLRMTP1	havana	processed_pseudogene	RNA polymerase mitochondrial pseudogene 1 [Source:HGNC Symbol;Acc:HGNC:28865]
chr9.96686837.96687268	1.158e-07	0.000683	4.75642	7.72315	2.96673	4.75642	Hyper	1	1	1	0	ENSG00000224848	AL589843.1	havana_tagene	lncRNA	novel transcript	ENSG00000224848	AL589843.1	havana_tagene	lncRNA	novel transcript
chr7.78040367.78040476	4.977e-07	0.01155	4.00632	7.28697	3.28065	4.00632	Hyper	0	0	1	0	ENSG00000187391	MAGI2	ensembl_havana	protein_coding	membrane associated guanylate kinase, WW and PDZ domain containing 2 [Source:HGNC Symbol;Acc:HGNC:18957]
chr8.124450737.124450872	1.183e-08	0.0002228	3.89119	3.97356	0.0823675	3.89119	Hyper	1	1	0	0	ENSG00000183665	TRMT12	ensembl_havana	protein_coding	tRNA methyltransferase 12 homolog [Source:HGNC Symbol;Acc:HGNC:26091]	ENSG00000183665	TRMT12	ensembl_havana	protein_coding	tRNA methyltransferase 12 homolog [Source:HGNC Symbol;Acc:HGNC:26091]
chr17.67475156.67475234	4.911e-07	0.01589	3.36114	32.208	28.8469	3.36114	Hyper	0	0	1	0	ENSG00000154217	PITPNC1	ensembl_havana	protein_coding	phosphatidylinositol transfer protein cytoplasmic 1 [Source:HGNC Symbol;Acc:HGNC:21045]
chr10.112231500.112231575	7.132e-07	0.0239	3.07633	82.755	79.6786	3.07633	Hyper	0	0	0	1											-16124	ENSG00000119927	GPAM	ensembl_havana	protein_coding	glycerol-3-phosphate acyltransferase, mitochondrial [Source:HGNC Symbol;Acc:HGNC:24865]
