# Supplementary material for: DNA Methylation Analysis of Turner Syndrome BAV
Source: Front Genet. 2022 May 31;13:872750. doi: 10.3389/fgene.2022.872750 (PMC9194862; doi:10.3389/fgene.2022.872750)
Supplement: Supplementary file 3 [file Table1.XLSX]

## Sheet: TS_BAV_MethylCapture
region_id	pvalue	sidak_p	case_mean(ts_BAV)	ctrl_mean(ts_TAV)	diff_meth	dmr_type	prom	exon	intron	intergenic	gene.overlap.GeneID	gene.overlap.gene.name	gene.overlap.source.of.gene.name	gene.overlap.gene.type	gene.overlap.gene.description	promoter.GeneID	promoter.gene.name	promoter.source.of.gene.name	promoter.gene.type	promoter.gene.description	dist.to.tss	tss.GeneID	tss.gene.name	tss.source.of.gene.name	tss.gene.type	tss.gene.description
chr1.152188847.152188883	8.973e-07	0.06283	25.1135	10.5888	-14.5247	Hypo	1	0	1	0	ENSG00000233792	PUDPP2	havana	transcribed_processed_pseudogene	pseudouridine 5'-phosphatase pseudogene 2 [Source:HGNC Symbol;Acc:HGNC:20195]	ENSG00000237975	FLG-AS1	havana	lncRNA	FLG antisense RNA 1 [Source:HGNC Symbol;Acc:HGNC:27913]
chr1.2025713.2025830	2.404e-08	0.0005348	38.9561	33.1354	-5.82075	Hypo	1	1	1	0	ENSG00000187730	GABRD	ensembl_havana	protein_coding	gamma-aminobutyric acid type A receptor subunit delta [Source:HGNC Symbol;Acc:HGNC:4084]	ENSG00000187730	GABRD	ensembl_havana	protein_coding	gamma-aminobutyric acid type A receptor subunit delta [Source:HGNC Symbol;Acc:HGNC:4084]
chr1.204630425.204630465	6.597e-07	0.04203	79.6932	69.7187	-9.97452	Hypo	0	0	1	0	ENSG00000170382	LRRN2	ensembl_havana	protein_coding	leucine rich repeat neuronal 2 [Source:HGNC Symbol;Acc:HGNC:16914]
chr1.247937070.247937313	3.542e-16	3.569e-12	7.8582	16.7179	8.85973	Hyper	1	1	0	0	ENSG00000226191	CLK3P2	havana	processed_pseudogene	CDC like kinase 3 pseudogene 2 [Source:HGNC Symbol;Acc:HGNC:49786]	ENSG00000224830	OR2X1P	havana	unprocessed_pseudogene	olfactory receptor family 2 subfamily X member 1 pseudogene [Source:HGNC Symbol;Acc:HGNC:31258]
chr1.7827372.7827416	3.854e-07	0.02255	53.8543	69.6574	15.8031	Hyper	1	1	0	0	ENSG00000049246	PER3	ensembl_havana	protein_coding	period circadian regulator 3 [Source:HGNC Symbol;Acc:HGNC:8847]	ENSG00000236266	Z98884.1	havana	lncRNA	novel transcript
chr10.11792962.11793022	1.67e-06	0.06991	75.8444	60.225	-15.6194	Hypo	0	0	0	1											-30317	ENSG00000148426	PROSER2	ensembl_havana	protein_coding	proline and serine rich 2 [Source:HGNC Symbol;Acc:HGNC:23728]
chr10.1293900.1293929	9.409e-09	0.0008443	22.0659	38.0427	15.9768	Hyper	1	0	1	0	ENSG00000185736	ADARB2	ensembl_havana	protein_coding	adenosine deaminase RNA specific B2 (inactive) [Source:HGNC Symbol;Acc:HGNC:227]	ENSG00000282390	AL392083.1	havana	lncRNA	novel transcript, sense intronic to ADARB2
chr10.1299497.1299676	9.893e-17	1.615e-12	34.1867	17.1611	-17.0256	Hypo	0	0	1	0	ENSG00000185736	ADARB2	ensembl_havana	protein_coding	adenosine deaminase RNA specific B2 (inactive) [Source:HGNC Symbol;Acc:HGNC:227]
chr10.43350812.43351149	8.573e-15	6.605e-11	22.0927	32.2461	10.1533	Hyper	1	0	0	0						ENSG00000285712	AC068707.1	havana	lncRNA	novel transcript	-21	ENSG00000285712	AC068707.1	havana	lncRNA	novel transcript
chr10.97578277.97578399	3.804e-16	7.108e-12	64.3391	43.8401	-20.499	Hypo	0	1	1	0	ENSG00000165887	ANKRD2	ensembl_havana	protein_coding	ankyrin repeat domain 2 [Source:HGNC Symbol;Acc:HGNC:495]
chr11.45650144.45650534	1.214e-09	8.102e-06	51.1928	40.1382	-11.0546	Hypo	1	1	0	0	ENSG00000175264	CHST1	ensembl_havana	protein_coding	carbohydrate sulfotransferase 1 [Source:HGNC Symbol;Acc:HGNC:1969]	ENSG00000175264	CHST1	ensembl_havana	protein_coding	carbohydrate sulfotransferase 1 [Source:HGNC Symbol;Acc:HGNC:1969]
chr11.61777313.61777456	1.799e-16	4.043e-12	7.90493	3.25321	-4.65172	Hypo	1	1	1	0	ENSG00000124920	MYRF	ensembl_havana	protein_coding	myelin regulatory factor [Source:HGNC Symbol;Acc:HGNC:1181]	ENSG00000124920	MYRF	ensembl_havana	protein_coding	myelin regulatory factor [Source:HGNC Symbol;Acc:HGNC:1181]
chr11.6270682.6270783	8.48e-09	0.0002186	75.3205	61.9015	-13.4189	Hypo	1	1	0	0	ENSG00000110148	CCKBR	ensembl_havana	protein_coding	cholecystokinin B receptor [Source:HGNC Symbol;Acc:HGNC:1571]	ENSG00000110148	CCKBR	ensembl_havana	protein_coding	cholecystokinin B receptor [Source:HGNC Symbol;Acc:HGNC:1571]
chr11.69675661.69675721	9.38e-08	0.004062	21.7606	13.2549	-8.50569	Hypo	1	0	0	0						ENSG00000149716	LTO1	ensembl_havana	protein_coding	LTO1 maturation factor of ABCE1 [Source:HGNC Symbol;Acc:HGNC:17589]	-246	ENSG00000149716	LTO1	ensembl_havana	protein_coding	LTO1 maturation factor of ABCE1 [Source:HGNC Symbol;Acc:HGNC:17589]
chr11.95037557.95037873	1.076e-18	8.864e-15	23.2297	18.2867	-4.94298	Hypo	1	1	0	0	ENSG00000256779	AP002383.3	havana	transcribed_processed_pseudogene	serine/arginine-rich splicing factor 8 (SRSF8) pseudogene	ENSG00000256779	AP002383.3	havana	transcribed_processed_pseudogene	serine/arginine-rich splicing factor 8 (SRSF8) pseudogene
chr12.109111139.109111322	6.224e-11	8.856e-07	26.4506	17.3679	-9.08279	Hypo	1	1	0	0	ENSG00000256139	AC007637.1	havana	lncRNA	novel transcript	ENSG00000256139	AC007637.1	havana	lncRNA	novel transcript
chr12.131661381.131661559	4.101e-08	0.0005996	21.9798	12.5768	-9.40298	Hypo	1	0	1	0	ENSG00000256424	LINC02414	havana_tagene	lncRNA	long intergenic non-protein coding RNA 2414 [Source:HGNC Symbol;Acc:HGNC:53343]	ENSG00000249926	AC117500.1	havana	lncRNA	novel transcript
chr13.112755734.112755758	3.407e-07	0.03628	97.1349	92.7678	-4.3672	Hypo	1	0	1	0	ENSG00000068650	ATP11A	ensembl_havana	protein_coding	ATPase phospholipid transporting 11A [Source:HGNC Symbol;Acc:HGNC:13552]	ENSG00000232684	ATP11A-AS1	havana	lncRNA	ATP11A antisense RNA 1 [Source:HGNC Symbol;Acc:HGNC:40645]
chr13.113509755.113509930	1.288e-16	1.652e-12	84.542	63.7822	-20.7598	Hypo	1	0	1	0	ENSG00000150403	TMCO3	ensembl_havana	protein_coding	transmembrane and coiled-coil domains 3 [Source:HGNC Symbol;Acc:HGNC:20329]	ENSG00000276916	AL442125.2	havana	lncRNA	novel transcript, sense intronic
chr13.21326375.21326492	8.545e-10	1.901e-05	14.124	26.2682	12.1441	Hyper	0	0	1	0	ENSG00000224429	LINC00539	havana	lncRNA	long intergenic non-protein coding RNA 539 [Source:HGNC Symbol;Acc:HGNC:43672]
chr13.95553644.95553715	2.126e-07	0.007767	3.98599	14.4063	10.4203	Hyper	0	0	1	0	ENSG00000134873	CLDN10	ensembl_havana	protein_coding	claudin 10 [Source:HGNC Symbol;Acc:HGNC:2033]
chr15.24878259.24878518	3.883e-08	0.0003903	39.1772	31.5114	-7.66588	Hypo	0	0	1	0	ENSG00000128739	SNRPN	ensembl_havana	protein_coding	small nuclear ribonucleoprotein polypeptide N [Source:HGNC Symbol;Acc:HGNC:11164]
chr15.68930280.68930343	9.661e-07	0.03914	71.0229	57.9107	-13.1121	Hypo	1	0	1	0	ENSG00000258484	SPESP1	ensembl_havana	protein_coding	sperm equatorial segment protein 1 [Source:HGNC Symbol;Acc:HGNC:15570]	ENSG00000137808	AC027088.1	havana	lncRNA	novel transcript
chr16.31476419.31476455	4.562e-07	0.03246	4.29205	15.2828	10.9907	Hyper	0	1	1	0	ENSG00000140682	TGFB1I1	ensembl_havana	protein_coding	transforming growth factor beta 1 induced transcript 1 [Source:HGNC Symbol;Acc:HGNC:11767]
chr16.31488552.31488817	1.683e-06	0.0164	29.8513	35.5481	5.69685	Hyper	1	1	1	0	ENSG00000140675	SLC5A2	ensembl_havana	protein_coding	solute carrier family 5 member 2 [Source:HGNC Symbol;Acc:HGNC:11037]	ENSG00000140675	SLC5A2	ensembl_havana	protein_coding	solute carrier family 5 member 2 [Source:HGNC Symbol;Acc:HGNC:11037]
chr16.85945517.85945588	1.094e-06	0.03932	89.7632	73.1404	-16.6227	Hypo	0	1	0	0	ENSG00000285163	AC092723.5	havana	lncRNA	novel transcript
chr16.88639857.88639982	7.735e-08	0.00161	40.3574	26.803	-13.5544	Hypo	0	1	0	0	ENSG00000124391	IL17C	ensembl_havana	protein_coding	interleukin 17C [Source:HGNC Symbol;Acc:HGNC:5983]
chr17.17205473.17205559	4.531e-07	0.01362	15.6654	5.81962	-9.84574	Hypo	0	0	1	0	ENSG00000133030	MPRIP	ensembl_havana	protein_coding	myosin phosphatase Rho interacting protein [Source:HGNC Symbol;Acc:HGNC:30321]
chr17.64778562.64778634	4.152e-08	0.0015	4.42251	1.80617	-2.61634	Hypo	0	0	1	0	ENSG00000215769	ARHGAP27P1-BPTFP1-KPNA2P3	havana	lncRNA	ARHGAP27P1-BPTFP1-KPNA2P3 readthrough, transcribed pseudogene [Source:HGNC Symbol;Acc:HGNC:52873]
chr17.80421143.80421184	1.01e-06	0.06213	97.1375	87.9561	-9.18132	Hypo	0	0	1	0	ENSG00000173818	ENDOV	ensembl_havana	protein_coding	endonuclease V [Source:HGNC Symbol;Acc:HGNC:26640]
chr18.14458084.14458298	6.868e-07	0.008321	45.9953	36.481	-9.51434	Hypo	0	0	0	1											-7202	ENSG00000266605	LONRF2P1	havana	processed_pseudogene	LONRF2 pseudogene 1 [Source:HGNC Symbol;Acc:HGNC:39828]
chr18.515305.515477	3.195e-13	4.837e-09	94.0298	87.297	-6.7328	Hypo	1	0	0	0						ENSG00000264265	LINC01925	havana	lncRNA	long intergenic non-protein coding RNA 1925 [Source:HGNC Symbol;Acc:HGNC:52745]	-12	ENSG00000264265	LINC01925	havana	lncRNA	long intergenic non-protein coding RNA 1925 [Source:HGNC Symbol;Acc:HGNC:52745]
chr19.50357847.50358025	4.023e-10	5.885e-06	17.7231	11.3554	-6.36766	Hypo	1	0	1	0	ENSG00000131408	NR1H2	ensembl_havana	protein_coding	nuclear receptor subfamily 1 group H member 2 [Source:HGNC Symbol;Acc:HGNC:7965]	ENSG00000131408	NR1H2	ensembl_havana	protein_coding	nuclear receptor subfamily 1 group H member 2 [Source:HGNC Symbol;Acc:HGNC:7965]
chr19.50358539.50358846	2.87e-10	2.434e-06	24.5204	16.1543	-8.3661	Hypo	1	1	1	0	ENSG00000131400	NAPSA	ensembl_havana	protein_coding	napsin A aspartic peptidase [Source:HGNC Symbol;Acc:HGNC:13395]	ENSG00000131408	NR1H2	ensembl_havana	protein_coding	nuclear receptor subfamily 1 group H member 2 [Source:HGNC Symbol;Acc:HGNC:7965]
chr19.51271339.51271440	2.248e-11	5.796e-07	74.8092	63.0163	-11.793	Hypo	1	1	0	0	ENSG00000268318	LINC01872	havana	lncRNA	long intergenic non-protein coding RNA 1872 [Source:HGNC Symbol;Acc:HGNC:52691]	ENSG00000268318	LINC01872	havana	lncRNA	long intergenic non-protein coding RNA 1872 [Source:HGNC Symbol;Acc:HGNC:52691]
chr19.58044442.58044533	5.149e-08	0.001472	81.6999	65.3922	-16.3077	Hypo	1	0	1	0	ENSG00000152467	ZSCAN1	ensembl_havana	protein_coding	zinc finger and SCAN domain containing 1 [Source:HGNC Symbol;Acc:HGNC:23712]	ENSG00000268660	LETM1P2	havana	processed_pseudogene	leucine zipper and EF-hand containing transmembrane protein 1 pseudogene 2 [Source:HGNC Symbol;Acc:HGNC:33985]
chr2.109130273.109130377	1.959e-09	4.905e-05	23.4599	39.6431	16.1832	Hyper	1	0	1	0	ENSG00000172985	SH3RF3	ensembl_havana	protein_coding	SH3 domain containing ring finger 3 [Source:HGNC Symbol;Acc:HGNC:24699]	ENSG00000259863	SH3RF3-AS1	havana	lncRNA	SH3RF3 antisense RNA 1 [Source:HGNC Symbol;Acc:HGNC:44168]
chr2.112432915.112433316	2.663e-22	1.729e-18	3.08399	21.0677	17.9837	Hyper	0	0	1	0	ENSG00000169629	RGPD8	ensembl_havana	protein_coding	RANBP2 like and GRIP domain containing 8 [Source:HGNC Symbol;Acc:HGNC:9849]
chr2.1798123.1798157	1.021e-06	0.07522	59.2854	31.8549	-27.4304	Hypo	0	0	1	0	ENSG00000186487	MYT1L	ensembl_havana	protein_coding	myelin transcription factor 1 like [Source:HGNC Symbol;Acc:HGNC:7623]
chr2.20670663.20670746	1.586e-07	0.004962	19.7852	35.0864	15.3012	Hyper	0	1	0	0	ENSG00000143869	GDF7	ensembl_havana	protein_coding	growth differentiation factor 7 [Source:HGNC Symbol;Acc:HGNC:4222]
chr2.20671100.20671459	1.481e-20	1.074e-16	26.4075	40.1578	13.7503	Hyper	0	1	0	0	ENSG00000143869	GDF7	ensembl_havana	protein_coding	growth differentiation factor 7 [Source:HGNC Symbol;Acc:HGNC:4222]
chr2.238204107.238204144	1.284e-07	0.008994	44.1852	58.0572	13.872	Hyper	1	0	0	0						ENSG00000132323	ILKAP	ensembl_havana	protein_coding	ILK associated serine/threonine phosphatase [Source:HGNC Symbol;Acc:HGNC:15566]	-400	ENSG00000132323	ILKAP	ensembl_havana	protein_coding	ILK associated serine/threonine phosphatase [Source:HGNC Symbol;Acc:HGNC:15566]
chr20.18504562.18504621	9.288e-08	0.00409	63.8791	52.8263	-11.0528	Hypo	1	0	0	0						ENSG00000214612	RPS19P1	havana	processed_pseudogene	ribosomal protein S19 pseudogene 1 [Source:HGNC Symbol;Acc:HGNC:16534]	-12	ENSG00000214612	RPS19P1	havana	processed_pseudogene	ribosomal protein S19 pseudogene 1 [Source:HGNC Symbol;Acc:HGNC:16534]
chr20.25859826.25859887	4.392e-07	0.01857	35.8104	20.3891	-15.4213	Hypo	0	1	1	0	ENSG00000175170	FAM182B	ensembl_havana	lncRNA	family with sequence similarity 182 member B [Source:HGNC Symbol;Acc:HGNC:34503]
chr20.30816287.30816496	5.748e-16	6.915e-12	57.1082	41.9442	-15.1639	Hypo	1	0	0	0						ENSG00000275305	RNA5SP528	ensembl	rRNA	RNA, 5S ribosomal pseudogene 528 [Source:HGNC Symbol;Acc:HGNC:53797]	-14	ENSG00000275305	RNA5SP528	ensembl	rRNA	RNA, 5S ribosomal pseudogene 528 [Source:HGNC Symbol;Acc:HGNC:53797]
chr20.58854153.58854220	1.239e-07	0.004801	43.6157	36.0236	-7.59219	Hypo	1	1	1	0	ENSG00000087460	GNAS	ensembl_havana	protein_coding	GNAS complex locus [Source:HGNC Symbol;Acc:HGNC:4392]	ENSG00000087460	GNAS	ensembl_havana	protein_coding	GNAS complex locus [Source:HGNC Symbol;Acc:HGNC:4392]
chr20.62026081.62026123	1.316e-06	0.07834	16.7076	29.5681	12.8606	Hyper	0	0	1	0	ENSG00000130699	TAF4	ensembl_havana	protein_coding	TATA-box binding protein associated factor 4 [Source:HGNC Symbol;Acc:HGNC:11537]
chr20.953954.954000	1.284e-06	0.07012	31.2237	12.7214	-18.5023	Hypo	0	0	0	1											-37621	ENSG00000101280	ANGPT4	ensembl_havana	protein_coding	angiopoietin 4 [Source:HGNC Symbol;Acc:HGNC:487]
chr21.45357515.45357577	8.667e-07	0.03574	79.9759	70.5087	-9.46716	Hypo	0	0	0	1											-15526	ENSG00000237664	LINC00316	havana	lncRNA	long intergenic non-protein coding RNA 316 [Source:HGNC Symbol;Acc:HGNC:19723]
chr22.30922242.30922305	1.007e-07	0.004154	37.9226	26.8665	-11.0561	Hypo	1	0	0	0						ENSG00000235989	MORC2-AS1	havana	lncRNA	MORC2 antisense RNA 1 [Source:HGNC Symbol;Acc:HGNC:26662]	-3	ENSG00000235989	MORC2-AS1	havana	lncRNA	MORC2 antisense RNA 1 [Source:HGNC Symbol;Acc:HGNC:26662]
chr22.38294481.38294525	1.444e-06	0.0819	94.9347	89.9943	-4.94038	Hypo	1	1	0	0	ENSG00000213923	CSNK1E	ensembl_havana	protein_coding	casein kinase 1 epsilon [Source:HGNC Symbol;Acc:HGNC:2453]	ENSG00000213923	CSNK1E	ensembl_havana	protein_coding	casein kinase 1 epsilon [Source:HGNC Symbol;Acc:HGNC:2453]
chr22.50089785.50089905	2.116e-09	4.591e-05	35.2444	21.8785	-13.3658	Hypo	1	1	0	0	ENSG00000073146	MOV10L1	ensembl_havana	protein_coding	Mov10 like RISC complex RNA helicase 1 [Source:HGNC Symbol;Acc:HGNC:7201]	ENSG00000073146	MOV10L1	ensembl_havana	protein_coding	Mov10 like RISC complex RNA helicase 1 [Source:HGNC Symbol;Acc:HGNC:7201]
chr3.139044145.139044177	8.363e-08	0.006781	82.225	70.1983	-12.0267	Hypo	0	1	1	0	ENSG00000175110	MRPS22	ensembl_havana	protein_coding	mitochondrial ribosomal protein S22 [Source:HGNC Symbol;Acc:HGNC:14508]
chr3.139044902.139045034	3.257e-08	0.0006422	58.1895	46.1509	-12.0386	Hypo	1	0	1	0	ENSG00000175110	MRPS22	ensembl_havana	protein_coding	mitochondrial ribosomal protein S22 [Source:HGNC Symbol;Acc:HGNC:14508]	ENSG00000233701	PRR23C	ensembl_havana	protein_coding	proline rich 23C [Source:HGNC Symbol;Acc:HGNC:37173]
chr3.14297872.14297949	2.248e-06	0.07321	39.7694	29.8976	-9.87184	Hypo	0	0	1	0	ENSG00000255021	AC093496.1	havana	lncRNA	novel transcript
chr3.196979014.196979145	1.362e-07	0.002702	71.762	85.007	13.2449	Hyper	0	1	0	0	ENSG00000286017	AC011322.1	havana	lncRNA	novel transcript
chr3.308956.309000	1.15e-06	0.06581	33.4528	20.8916	-12.5612	Hypo	0	1	1	0	ENSG00000134121	CHL1	ensembl_havana	protein_coding	cell adhesion molecule L1 like [Source:HGNC Symbol;Acc:HGNC:1939]
chr4.25580924.25580993	6.738e-09	0.0002542	94.6553	89.4803	-5.17505	Hypo	0	0	1	0	ENSG00000248545	AC105290.1	havana	lncRNA	novel transcript
chr5.1594135.1594807	7.991e-15	3.097e-11	3.09628	6.4304	3.33412	Hyper	1	1	1	0	ENSG00000185986	SDHAP3	havana	transcribed_unprocessed_pseudogene	succinate dehydrogenase complex flavoprotein subunit A pseudogene 3 [Source:HGNC Symbol;Acc:HGNC:18781]	ENSG00000185986	SDHAP3	havana	transcribed_unprocessed_pseudogene	succinate dehydrogenase complex flavoprotein subunit A pseudogene 3 [Source:HGNC Symbol;Acc:HGNC:18781]
chr6.159761375.159761523	2.847e-07	0.004997	7.43374	3.03343	-4.40031	Hypo	1	1	0	0	ENSG00000285427	SOD2-OT1	havana	lncRNA	SOD2 overlapping transcript 1 [Source:HGNC Symbol;Acc:HGNC:53445]	ENSG00000120437	ACAT2	ensembl_havana	protein_coding	acetyl-CoA acetyltransferase 2 [Source:HGNC Symbol;Acc:HGNC:94]
chr6.291950.292011	2.486e-07	0.01055	13.2271	20.251	7.02386	Hyper	1	1	1	0	ENSG00000112679	DUSP22	ensembl_havana	protein_coding	dual specificity phosphatase 22 [Source:HGNC Symbol;Acc:HGNC:16077]	ENSG00000112679	DUSP22	ensembl_havana	protein_coding	dual specificity phosphatase 22 [Source:HGNC Symbol;Acc:HGNC:16077]
chr6.292597.292728	1.212e-10	2.409e-06	8.63307	14.6792	6.04609	Hyper	1	0	1	0	ENSG00000112679	DUSP22	ensembl_havana	protein_coding	dual specificity phosphatase 22 [Source:HGNC Symbol;Acc:HGNC:16077]	ENSG00000287265	AL365272.1	havana_tagene	lncRNA	novel transcript, antisense to DUSP22
chr6.293210.293286	4.823e-07	0.01639	12.385	20.4643	8.07927	Hyper	1	0	1	0	ENSG00000112679	DUSP22	ensembl_havana	protein_coding	dual specificity phosphatase 22 [Source:HGNC Symbol;Acc:HGNC:16077]	ENSG00000287265	AL365272.1	havana_tagene	lncRNA	novel transcript, antisense to DUSP22
chr6.35786943.35786982	6.222e-07	0.04069	61.7619	43.9901	-17.7718	Hypo	1	0	1	0	ENSG00000204140	CLPSL1	ensembl_havana	protein_coding	colipase like 1 [Source:HGNC Symbol;Acc:HGNC:21251]	ENSG00000204140	CLPSL1	ensembl_havana	protein_coding	colipase like 1 [Source:HGNC Symbol;Acc:HGNC:21251]
chr6.40599621.40599669	5.366e-07	0.02869	34.1315	21.8434	-12.288	Hypo	0	0	0	1											-12258	ENSG00000156564	LRFN2	ensembl_havana	protein_coding	leucine rich repeat and fibronectin type III domain containing 2 [Source:HGNC Symbol;Acc:HGNC:21226]
chr7.149071984.149072051	1.879e-08	0.0007301	69.0224	50.4847	-18.5377	Hypo	0	1	0	0	ENSG00000197362	ZNF786	ensembl_havana	protein_coding	zinc finger protein 786 [Source:HGNC Symbol;Acc:HGNC:21806]
chr7.157612741.157612818	2.994e-07	0.01007	32.5576	19.5478	-13.0099	Hypo	1	0	1	0	ENSG00000155093	PTPRN2	ensembl_havana	protein_coding	protein tyrosine phosphatase receptor type N2 [Source:HGNC Symbol;Acc:HGNC:9677]	ENSG00000222012	AC005481.1	havana	lncRNA	novel transcript, antisense to PTPRN2
chr7.157613430.157613495	1.753e-06	0.0678	28.3595	14.0496	-14.3099	Hypo	1	0	1	0	ENSG00000155093	PTPRN2	ensembl_havana	protein_coding	protein tyrosine phosphatase receptor type N2 [Source:HGNC Symbol;Acc:HGNC:9677]	ENSG00000222012	AC005481.1	havana	lncRNA	novel transcript, antisense to PTPRN2
chr7.369002.369062	5.148e-07	0.02209	66.3786	55.3191	-11.0595	Hypo	0	0	0	1											-10297	ENSG00000249574	AC226118.1	havana	lncRNA	novel transcript
chr7.4124023.4124051	4e-07	0.03651	8.44149	3.74952	-4.69197	Hypo	0	0	1	0	ENSG00000146555	SDK1	ensembl_havana	protein_coding	sidekick cell adhesion molecule 1 [Source:HGNC Symbol;Acc:HGNC:19307]
chr8.2024140.2024245	5.271e-09	0.0001307	0.360465	12.0145	11.654	Hyper	0	0	0	1											-9263	ENSG00000253805	AC245164.1	havana	lncRNA	novel transcript
chr8.22234266.22234293	2.944e-07	0.02799	48.0419	27.0124	-21.0296	Hypo	0	0	0	1											-2166	ENSG00000168490	PHYHIP	ensembl_havana	protein_coding	phytanoyl-CoA 2-hydroxylase interacting protein [Source:HGNC Symbol;Acc:HGNC:16865]
chr8.27879576.27879751	4.771e-12	7.098e-08	72.8849	82.5767	9.69172	Hyper	0	1	0	0	ENSG00000168079	SCARA5	ensembl_havana	protein_coding	scavenger receptor class A member 5 [Source:HGNC Symbol;Acc:HGNC:28701]
chr9.42851911.42852109	2.026e-07	0.00266	22.5241	14.5985	-7.9257	Hypo	1	0	1	0	ENSG00000236816	ANKRD20A7P	havana	transcribed_unprocessed_pseudogene	ankyrin repeat domain 20 family member A7, pseudogene [Source:HGNC Symbol;Acc:HGNC:31980]	ENSG00000236816	ANKRD20A7P	havana	transcribed_unprocessed_pseudogene	ankyrin repeat domain 20 family member A7, pseudogene [Source:HGNC Symbol;Acc:HGNC:31980]
chrX.146620172.146620235	2.321e-06	0.09147	88.0088	75.1917	-12.8171	Hypo	0	1	0	0	ENSG00000231686	ANKRD11P2	havana	processed_pseudogene	ANKRD11 pseudogene 2 [Source:HGNC Symbol;Acc:HGNC:54738]
chrX.37505306.37505367	2.141e-06	0.08732	90.8106	95.484	4.67331	Hyper	1	1	1	0	ENSG00000234355	FTH1P27	havana	unprocessed_pseudogene	ferritin heavy chain 1 pseudogene 27 [Source:HGNC Symbol;Acc:HGNC:39091]	ENSG00000234355	FTH1P27	havana	unprocessed_pseudogene	ferritin heavy chain 1 pseudogene 27 [Source:HGNC Symbol;Acc:HGNC:39091]
